# Supplementary material for: Changes in Cecal Microbiota and Mucosal Gene Expression Revealed New Aspects of Epizootic Rabbit Enteropathy
Source: PLoS One. 2014 Aug 22;9(8):e105707. doi: 10.1371/journal.pone.0105707 (PMC4141808; doi:10.1371/journal.pone.0105707)
Supplement: Table S2 — List of the main bacterial Classes characterized through pyrosequencing of 16S rDNA of the cecal content in rabbits with ERE (Enteropathy), healthy (Control) or healthy with antibiotics (Antibiotics). (XLS) [file pone.0105707.s003.xls]

## Sheet: Table S2
TOTAL counts BY CLASS
phylum	class	p-values	p-values (corrected)	Effect size	Note	Group A: mean rel. freq. (%)	Group A: std. dev. (%)	Group C: mean rel. freq. (%)	Group C: std. dev. (%)	Group E: mean rel. freq. (%)	Group E: std. dev. (%)	A1	A1: parent seq. count	A1: rel. freq. (%)	A10	A10: parent seq. count	A10: rel. freq. (%)	A2	A2: parent seq. count	A2: rel. freq. (%)	A3	A3: parent seq. count	A3: rel. freq. (%)	A4	A4: parent seq. count	A4: rel. freq. (%)	A5	A5: parent seq. count	A5: rel. freq. (%)	A6	A6: parent seq. count	A6: rel. freq. (%)	A7	A7: parent seq. count	A7: rel. freq. (%)	A8	A8: parent seq. count	A8: rel. freq. (%)	C1	C1: parent seq. count	C1: rel. freq. (%)	C10	C10: parent seq. count	C10: rel. freq. (%)	C2	C2: parent seq. count	C2: rel. freq. (%)	C3	C3: parent seq. count
Firmicutes	Clostridia	4.06006e-07	3.65405e-06	0.677634		85.4903	4.0712	78.0643	9.49654	54.0753	11.9643	10335	11746	87.9874	11777	12918	91.1674	5530	6822	81.0613	6430	8184	78.5679	8298	9924	83.6155	8833	10582	83.4719	10321	12198	84.6122	10243	11289	90.7343	7366	8352	88.1944	8581	10898	78.7392	6753	7553	89.4082	6034	8847	68.2039	6691	7845
Bacteroidetes	Bacteroidia	0.0060133	0.0135299	0.325219		8.83508	4.09325	15.7361	10.1334	22.3226	7.8151	339	11746	2.88609	612	12918	4.73758	810	6822	11.8734	1269	8184	15.5059	1140	9924	11.4873	1230	10582	11.6235	1323	12198	10.846	528	11289	4.67712	491	8352	5.87883	2035	10898	18.6732	452	7553	5.98438	2333	8847	26.3705	479	7845
Proteobacteria	Gammaproteobacteria	0.000448929	0.00269357	0.447318		0.0157916	0.0215536	0.0230779	0.0157432	10.1209	9.08831	1	11746	0.00851354	2	12918	0.0154823	0	6822	0	6	8184	0.0733138	0	9924	0	2	10582	0.0189	1	12198	0.00819807	2	11289	0.0177164	0	8352	0	4	10898	0.036704	0	7553	0	3	8847	0.0339098	3	7845
Verrucomicrobia	Verrucomicrobiae	0.00082747	0.00248241	0.420699		0.83887	0.915493	2.4008	1.9415	8.43186	6.19902	345	11746	2.93717	31	12918	0.239975	78	6822	1.14336	18	8184	0.219941	104	9924	1.04796	7	10582	0.0661501	5	12198	0.0409903	185	11289	1.63876	18	8352	0.215517	116	10898	1.06442	136	7553	1.80061	92	8847	1.0399	487	7845
Firmicutes	Bacilli	0.00635894	0.0127179	0.322312		0.0667104	0.0546902	0.0198954	0.0146469	1.07614	1.21338	6	11746	0.0510812	6	12918	0.0464468	6	6822	0.0879507	0	8184	0	10	9924	0.100766	20	10582	0.189	3	12198	0.0245942	10	11289	0.0885818	1	8352	0.0119732	2	10898	0.018352	2	7553	0.0264795	3	8847	0.0339098	0	7845
Proteobacteria	Alphaproteobacteria	0.00990654	0.0178318	0.298803		0.0753302	0.067648	0.0566462	0.0583616	1.07576	1.24983	1	11746	0.00851354	10	12918	0.0774114	4	6822	0.0586338	19	8184	0.23216	8	9924	0.0806127	15	10582	0.14175	2	12198	0.0163961	3	11289	0.0265745	3	8352	0.0359195	1	10898	0.009176	2	7553	0.0264795	4	8847	0.0452131	2	7845
Actinobacteria	Actinobacteria	0.0380151	0.0570227	0.222383		0.14825	0.0748071	0.17588	0.10415	0.583308	0.624903	9	11746	0.0766218	44	12918	0.34061	10	6822	0.146585	12	8184	0.146628	6	9924	0.0604595	16	10582	0.1512	18	12198	0.147565	15	11289	0.132873	11	8352	0.131705	12	10898	0.110112	8	7553	0.105918	15	8847	0.169549	12	7845
Proteobacteria	Epsilonproteobacteria	0.0240584	0.0393682	0.249273		0.0423345	0.0625531	0.183403	0.216537	0.549277	0.589411	1	11746	0.00851354	1	12918	0.00774114	1	6822	0.0146585	2	8184	0.0244379	2	9924	0.0201532	0	10582	0	25	12198	0.204952	10	11289	0.0885818	1	8352	0.0119732	3	10898	0.027528	1	7553	0.0132398	52	8847	0.58777	3	7845
Tenericutes	Mollicutes	2.18207e-07	3.92773e-06	0.69267		3.68451	1.03336	2.38667	1.07529	0.440037	0.379312	634	11746	5.39758	357	12918	2.76359	290	6822	4.25095	359	8184	4.38661	263	9924	2.65014	388	10582	3.6666	434	12198	3.55796	216	11289	1.91337	382	8352	4.57375	67	10898	0.614792	159	7553	2.10512	212	8847	2.39629	122	7845
Firmicutes	Erysipelotrichi	0.0051087	0.0131367	0.333629		0.194523	0.0723889	0.161909	0.0817292	0.381316	0.209874	19	11746	0.161757	29	12918	0.224493	13	6822	0.19056	21	8184	0.256598	33	9924	0.332527	12	10582	0.1134	11	12198	0.0901787	16	11289	0.141731	20	8352	0.239464	8	10898	0.073408	20	7553	0.264795	12	8847	0.135639	7	7845
Bacteroidetes	Sphingobacteria	0.000541802	0.00243811	0.439266		0.00431064	0.00646696	0.00193749	0.00394179	0.107662	0.0953985	0	11746	0	1	12918	0.00774114	1	6822	0.0146585	0	8184	0	0	9924	0	0	10582	0	2	12198	0.0163961	0	11289	0	0	8352	0	0	10898	0	0	7553	0	1	8847	0.0113033	0	7845
Proteobacteria	Betaproteobacteria	0.00059225	0.0021321	0.435413		0.309446	0.144582	0.277273	0.101345	0.101917	0.0491177	46	11746	0.391623	15	12918	0.116117	40	6822	0.586338	23	8184	0.281036	20	9924	0.201532	27	10582	0.25515	29	12198	0.237744	24	11289	0.212596	42	8352	0.502874	26	10898	0.238576	9	7553	0.119158	39	8847	0.440827	13	7845
Proteobacteria	Deltaproteobacteria	0.195125	0.23415	0.118122		0.0124155	0.0108926	0.0703978	0.111394	0.0726787	0.060845	0	11746	0	1	12918	0.00774114	2	6822	0.0293169	1	8184	0.012219	0	9924	0	3	10582	0.02835	2	12198	0.0163961	2	11289	0.0177164	0	8352	0	0	10898	0	1	7553	0.0132398	0	8847	0	0	7845
Fusobacteria	Fusobacteriia	0.941673	0.941673	0.00461215		0.0144566	0.013189	0.0154467	0.0244863	0.0121019	0.02266	0	11746	0	0	12918	0	0	6822	0	1	8184	0.012219	3	9924	0.0302297	4	10582	0.0378	1	12198	0.00819807	2	11289	0.0177164	2	8352	0.0239464	1	10898	0.009176	0	7553	0	5	8847	0.0565163	0	7845
Bacteroidetes	Flavobacteria	0.214646	0.227273	0.11163		0.0228843	0.0395964	0.00339471	0.00526519	0.00804724	0.0101203	0	11746	0	2	12918	0.0154823	9	6822	0.131926	2	8184	0.0244379	0	9924	0	0	10582	0	2	12198	0.0163961	2	11289	0.0177164	0	8352	0	1	10898	0.009176	1	7553	0.0132398	0	8847	0	0	7845
Spirochaetes	Spirochaetia	0.154482	0.19862	0.133824		0.00289437	0.00411365	0	0	0.00264656	0.00416581	0	11746	0	1	12918	0.00774114	0	6822	0	0	8184	0	0	9924	0	1	10582	0.00945001	0	12198	0	1	11289	0.00885818	0	8352	0	0	10898	0	0	7553	0	0	8847	0	0	7845
Synergistetes	Synergistia	0.204151	0.22967	0.115049		0.00914001	0.0118912	0.00672088	0.0105511	0.00112956	0.00338868	0	11746	0	2	12918	0.0154823	0	6822	0	0	8184	0	3	9924	0.0302297	3	10582	0.02835	1	12198	0.00819807	0	11289	0	0	8352	0	0	10898	0	1	7553	0.0132398	1	8847	0.0113033	0	7845
Gemmatimonadetes	Gemmatimonadetes	0.117979	0.163356	0.1516		0.00253961	0.00498923	0	0	0	0	0	11746	0	0	12918	0	1	6822	0.0146585	0	8184	0	0	9924	0	0	10582	0	1	12198	0.00819807	0	11289	0	0	8352	0	0	10898	0	0	7553	0	0	8847	0	0	7845
Highest counts in Control
phylum	class	p-values	p-values (corrected)	Effect size	Note	Group A: mean rel. freq. (%)	Group A: std. dev. (%)	Group C: mean rel. freq. (%)	Group C: std. dev. (%)	Group E: mean rel. freq. (%)	Group E: std. dev. (%)
Firmicutes	Clostridia	4.06006e-07	3.65405e-06	0.677634		85.4903	4.0712	78.0643	9.49654	54.0753	11.9643
Bacteroidetes	Bacteroidia	0.0060133	0.0135299	0.325219		8.83508	4.09325	15.7361	10.1334	22.3226	7.8151
Verrucomicrobia	Verrucomicrobiae	0.00082747	0.00248241	0.420699		0.83887	0.915493	2.4008	1.9415	8.43186	6.19902
Tenericutes	Mollicutes	2.18207e-07	3.92773e-06	0.69267		3.68451	1.03336	2.38667	1.07529	0.440037	0.379312
Proteobacteria	Betaproteobacteria	0.00059225	0.0021321	0.435413		0.309446	0.144582	0.277273	0.101345	0.101917	0.0491177
Proteobacteria	Epsilonproteobacteria	0.0240584	0.0393682	0.249273		0.0423345	0.0625531	0.183403	0.216537	0.549277	0.589411
Highest counts in ERE
phylum	class	p-values	p-values (corrected)	Effect size	Note	Group A: mean rel. freq. (%)	Group A: std. dev. (%)	Group C: mean rel. freq. (%)	Group C: std. dev. (%)	Group E: mean rel. freq. (%)	Group E: std. dev. (%)
Firmicutes	Clostridia	4.06006e-07	3.65405e-06	0.677634		85.4903	4.0712	78.0643	9.49654	54.0753	11.9643
Bacteroidetes	Bacteroidia	0.0060133	0.0135299	0.325219		8.83508	4.09325	15.7361	10.1334	22.3226	7.8151
Proteobacteria	Gammaproteobacteria	0.000448929	0.00269357	0.447318		0.0157916	0.0215536	0.0230779	0.0157432	10.1209	9.08831
Verrucomicrobia	Verrucomicrobiae	0.00082747	0.00248241	0.420699		0.83887	0.915493	2.4008	1.9415	8.43186	6.19902
Firmicutes	Bacilli	0.00635894	0.0127179	0.322312		0.0667104	0.0546902	0.0198954	0.0146469	1.07614	1.21338
Proteobacteria	Alphaproteobacteria	0.00990654	0.0178318	0.298803		0.0753302	0.067648	0.0566462	0.0583616	1.07576	1.24983
Actinobacteria	Actinobacteria	0.0380151	0.0570227	0.222383		0.14825	0.0748071	0.17588	0.10415	0.583308	0.624903
Proteobacteria	Epsilonproteobacteria	0.0240584	0.0393682	0.249273		0.0423345	0.0625531	0.183403	0.216537	0.549277	0.589411
Tenericutes	Mollicutes	2.18207e-07	3.92773e-06	0.69267		3.68451	1.03336	2.38667	1.07529	0.440037	0.379312
[truncated: 49 more columns]
