# Supplementary material for: Changes in Cecal Microbiota and Mucosal Gene Expression Revealed New Aspects of Epizootic Rabbit Enteropathy
Source: PLoS One. 2014 Aug 22;9(8):e105707. doi: 10.1371/journal.pone.0105707 (PMC4141808; doi:10.1371/journal.pone.0105707)
Supplement: Table S3 — List of the main bacterial Families characterized through pyrosequencing of 16S rDNA of the cecal content in rabbits with ERE (Enteropathy), healthy (Control) or healthy with antibiotics (Antibiotics). (XLS) [file pone.0105707.s004.xls]

## Sheet: Table S3
TOTAL counts BY FAMILY
phylum	class	order	family	p-values	p-values (corrected)	Effect size	Note	Group A: mean rel. freq. (%)	Group A: std. dev. (%)	Group C: mean rel. freq. (%)	Group C: std. dev. (%)	Group E: mean rel. freq. (%)	Group E: std. dev. (%)	A1	A1: parent seq. count	A1: rel. freq. (%)	A10	A10: parent seq. count	A10: rel. freq. (%)	A2	A2: parent seq. count	A2: rel. freq. (%)	A3	A3: parent seq. count	A3: rel. freq. (%)	A4	A4: parent seq. count	A4: rel. freq. (%)	A5	A5: parent seq. count	A5: rel. freq. (%)	A6	A6: parent seq. count	A6: rel. freq. (%)	A7	A7: parent seq. count	A7: rel. freq. (%)	A8	A8: parent seq. count	A8: rel. freq. (%)	C1	C1: parent seq. count	C1: rel. freq. (%)	C10	C10: parent seq. count	C10: rel. freq. (%)	C2	C2: parent seq. count	C2: rel. freq. (%)
Firmicutes	Clostridia	Clostridiales	Ruminococcaceae	1.43365e-08	5.51954e-07	0.750742		55.0204	7.16552	42.4859	8.33593	20.248	9.03851	12	11746	0.102162	12	12918	0.0928936	51	6822	0.747581	7	8184	0.0855327	9	9924	0.0906892	5	10582	0.04725	14	12198	0.114773	16	11289	0.141731	18	8352	0.215517	41	10898	0.376216	13	7553	0.172117	84	8847	0.949474
Firmicutes	Clostridia	Clostridiales	Lachnospiraceae	0.531679	0.602049	0.0474317		29.6445	7.79651	34.8472	9.21312	31.5965	11.2268	4667	11746	39.7327	7343	12918	56.8432	3663	6822	53.6939	4192	8184	51.2219	6201	9924	62.4849	6324	10582	59.7619	6002	12198	49.2048	7278	11289	64.4698	4825	8352	57.7706	3612	10898	33.1437	3456	7553	45.7567	3745	8847	42.3307
Bacteroidetes	Bacteroidia	Bacteroidales	Rikenellaceae	0.722284	0.751566	0.0247153		4.90768	3.82006	6.38155	6.89518	6.85591	3.93324	2	11746	0.0170271	2	12918	0.0154823	1	6822	0.0146585	3	8184	0.0366569	0	9924	0	1	10582	0.00945001	2	12198	0.0163961	3	11289	0.0265745	2	8352	0.0239464	1	10898	0.009176	2	7553	0.0264795	0	8847	0
Verrucomicrobia	Verrucomicrobiae	Verrucomicrobiales	Verrucomicrobiaceae	0.00082747	0.0053096	0.420699		0.83887	0.915493	2.4008	1.9415	8.43186	6.19902	5	11746	0.0425677	10	12918	0.0774114	4	6822	0.0586338	1	8184	0.012219	13	9924	0.130996	6	10582	0.0567001	4	12198	0.0327923	14	11289	0.124015	2	8352	0.0239464	5	10898	0.04588	9	7553	0.119158	4	8847	0.0452131
Bacteroidetes	Bacteroidia	Bacteroidales	Porphyromonadaceae	2.69463e-05	0.000414973	0.554857		0.220069	0.275083	0.497115	0.353747	1.23308	0.480843	4	11746	0.0340541	0	12918	0	62	6822	0.908824	15	8184	0.183284	10	9924	0.100766	7	10582	0.0661501	28	12198	0.229546	49	11289	0.434051	2	8352	0.0239464	19	10898	0.174344	9	7553	0.119158	113	8847	1.27727
Bacteroidetes	Bacteroidia	Bacteroidales	Bacteroidaceae	5.15061e-10	3.96597e-08	0.807013		0.182015	0.204739	0.400527	0.306434	12.54	4.83302	37	11746	0.315001	9	12918	0.0696702	34	6822	0.498388	21	8184	0.256598	18	9924	0.181378	22	10582	0.2079	24	12198	0.196754	21	11289	0.186022	36	8352	0.431034	18	10898	0.165168	9	7553	0.119158	35	8847	0.395614
Firmicutes	Clostridia	Clostridiales	Eubacteriaceae	0.0345922	0.13318	0.228006		0.343788	0.172879	0.347414	0.222308	0.135317	0.147929	0	11746	0	0	12918	0	0	6822	0	0	8184	0	0	9924	0	0	10582	0	0	12198	0	0	11289	0	0	8352	0	1	10898	0.009176	0	7553	0	0	8847	0
Proteobacteria	Betaproteobacteria	Burkholderiales	Alcaligenaceae	0.000130558	0.0016755	0.497408		0.260305	0.126364	0.230126	0.103426	0.0483121	0.028769	17	11746	0.14473	25	12918	0.193528	15	6822	0.219877	20	8184	0.244379	24	9924	0.241838	24	10582	0.2268	22	12198	0.180357	22	11289	0.19488	18	8352	0.215517	21	10898	0.192696	12	7553	0.158877	14	8847	0.158246
Proteobacteria	Epsilonproteobacteria	Campylobacterales	Campylobacteraceae	0.0240584	0.0974996	0.249273		0.0423345	0.0625531	0.183403	0.216537	0.549277	0.589411	0	11746	0	0	12918	0	0	6822	0	0	8184	0	0	9924	0	0	10582	0	0	12198	0	0	11289	0	0	8352	0	0	10898	0	0	7553	0	0	8847	0
Firmicutes	Clostridia	Clostridiales	Family XIII Incertae Sedis	0.00027164	0.00261453	0.468269		0.206879	0.0301052	0.178763	0.0843101	1.03137	0.71872	0	11746	0	0	12918	0	0	6822	0	0	8184	0	0	9924	0	0	10582	0	0	12198	0	0	11289	0	0	8352	0	0	10898	0	0	7553	0	0	8847	0
Actinobacteria	Actinobacteria	Coriobacteriales	Coriobacteriaceae	0.0369884	0.129459	0.224019		0.133223	0.0722893	0.168318	0.104789	0.575038	0.626952	0	11746	0	0	12918	0	0	6822	0	0	8184	0	0	9924	0	0	10582	0	0	12198	0	0	11289	0	0	8352	0	3	10898	0.027528	0	7553	0	2	8847	0.0226065
Firmicutes	Erysipelotrichi	Erysipelotrichales	Erysipelotrichaceae	0.0051087	0.0280979	0.333629		0.194523	0.0723889	0.161909	0.0817292	0.381316	0.209874	345	11746	2.93717	31	12918	0.239975	78	6822	1.14336	18	8184	0.219941	104	9924	1.04796	7	10582	0.0661501	5	12198	0.0409903	185	11289	1.63876	18	8352	0.215517	116	10898	1.06442	136	7553	1.80061	92	8847	1.0399
Firmicutes	Clostridia	Clostridiales	Peptococcaceae	0.181216	0.367202	0.123124		0.179759	0.0864098	0.113192	0.0806864	0.12081	0.0662327	0	11746	0	2	12918	0.0154823	0	6822	0	1	8184	0.012219	1	9924	0.0100766	0	10582	0	1	12198	0.00819807	0	11289	0	2	8352	0.0239464	1	10898	0.009176	0	7553	0	0	8847	0
Proteobacteria	Deltaproteobacteria	Desulfovibrionales	Desulfovibrionaceae	0.156228	0.343702	0.133075		0.00550733	0.00670813	0.0671536	0.109421	0.0688049	0.0614504	19	11746	0.161757	29	12918	0.224493	13	6822	0.19056	21	8184	0.256598	33	9924	0.332527	12	10582	0.1134	11	12198	0.0901787	16	11289	0.141731	20	8352	0.239464	8	10898	0.073408	20	7553	0.264795	12	8847	0.135639
Firmicutes	Clostridia	Clostridiales	Clostridiaceae	2.29362e-05	0.000441521	0.56034		0.0621423	0.0394967	0.0565045	0.026242	0.666451	0.433012	2	11746	0.0170271	0	12918	0	0	6822	0	0	8184	0	0	9924	0	0	10582	0	0	12198	0	0	11289	0	0	8352	0	0	10898	0	0	7553	0	0	8847	0
Proteobacteria	Betaproteobacteria	Burkholderiales	Oxalobacteraceae	0.921423	0.933547	0.00627534		0.0393788	0.0196114	0.0439044	0.0220589	0.0401938	0.0309558	0	11746	0	3	12918	0.0232234	4	6822	0.0586338	16	8184	0.195503	5	9924	0.0503829	13	10582	0.12285	0	12198	0	2	11289	0.0177164	3	8352	0.0359195	1	10898	0.009176	2	7553	0.0264795	3	8847	0.0339098
Proteobacteria	Alphaproteobacteria	Rhodospirillales	Rhodospirillaceae	0.0111653	0.0537329	0.292321		0.0560255	0.0607214	0.0429361	0.0500953	1.04078	1.24662	4	11746	0.0340541	2	12918	0.0154823	5	6822	0.0732923	0	8184	0	8	9924	0.0806127	20	10582	0.189	2	12198	0.0163961	7	11289	0.0620073	1	8352	0.0119732	1	10898	0.009176	1	7553	0.0132398	3	8847	0.0339098
Tenericutes	Mollicutes	Anaeroplasmatales	Anaeroplasmataceae	0.384639	0.617024	0.0708604		0.0530414	0.0920454	0.0410991	0.081287	0.00706164	0.0137513	0	11746	0	0	12918	0	0	6822	0	0	8184	0	0	9924	0	0	10582	0	0	12198	0	0	11289	0	0	8352	0	0	10898	0	0	7553	0	0	8847	0
Firmicutes	Clostridia	Clostridiales	Peptostreptococcaceae	1.70492e-05	0.000437597	0.570258		0.0177991	0.00985858	0.0235415	0.0192996	0.207258	0.12928	1	11746	0.00851354	1	12918	0.00774114	1	6822	0.0146585	2	8184	0.0244379	2	9924	0.0201532	0	10582	0	25	12198	0.204952	10	11289	0.0885818	1	8352	0.0119732	3	10898	0.027528	1	7553	0.0132398	52	8847	0.58777
Fusobacteria	Fusobacteriia	Fusobacteriales	Fusobacteriaceae	0.170113	0.354018	0.127379		0.00941147	0.0105786	0.0154467	0.0244863	0.00109469	0.00328407	23	11746	0.195811	44	12918	0.34061	14	6822	0.205218	18	8184	0.219941	50	9924	0.503829	70	10582	0.661501	36	12198	0.29513	61	11289	0.540349	11	8352	0.131705	18	10898	0.165168	25	7553	0.330994	50	8847	0.565163
Firmicutes	Bacilli	Lactobacillales	Lactobacillaceae	0.0190106	0.086107	0.262749		0.0536465	0.0551223	0.0135957	0.0149457	0.0104936	0.00834926	0	11746	0	2	12918	0.0154823	2	6822	0.0293169	0	8184	0	0	9924	0	0	10582	0	1	12198	0.00819807	1	11289	0.00885818	2	8352	0.0239464	4	10898	0.036704	4	7553	0.0529591	0	8847	0
Bacteroidetes	Bacteroidia	Bacteroidales	Prevotellaceae	0.0347679	0.127482	0.227705		0.00953353	0.0105425	0.0120744	0.0178677	0.050143	0.0549386	9	11746	0.0766218	41	12918	0.317387	9	6822	0.131926	11	8184	0.134409	5	9924	0.0503829	15	10582	0.14175	18	12198	0.147565	13	11289	0.115156	7	8352	0.0838123	11	10898	0.100936	7	7553	0.0926784	15	8847	0.169549
Proteobacteria	Alphaproteobacteria	Rhizobiales	Brucellaceae	0.144001	0.336003	0.138493		0.0124384	0.0140868	0.011619	0.0202721	0	0	0	11746	0	0	12918	0	0	6822	0	0	8184	0	0	9924	0	0	10582	0	0	12198	0	0	11289	0	0	8352	0	0	10898	0	0	7553	0	0	8847	0
Bacteroidetes	Bacteroidia	Bacteroidales	Marinilabiaceae	0.375829	0.615719	0.0725149		0.0291359	0.0524246	0.00831799	0.0138381	0.0116338	0.0178795	0	11746	0	0	12918	0	0	6822	0	0	8184	0	0	9924	0	0	10582	0	0	12198	0	0	11289	0	0	8352	0	0	10898	0	0	7553	0	0	8847	0
Proteobacteria	Gammaproteobacteria	Pseudomonadales	Moraxellaceae	0.457087	0.533268	0.0584442		0.0157916	0.0215536	0.00801972	0.0137692	0.0667214	0.178342	0	11746	0	0	12918	0	0	6822	0	0	8184	0	0	9924	0	0	10582	0	0	12198	0	0	11289	0	0	8352	0	0	10898	0	0	7553	0	0	8847	0
Proteobacteria	Gammaproteobacteria	Enterobacteriales	Enterobacteriaceae	0.000524776	0.00367343	0.440641		0	0	0.00733846	0.0100156	9.71157	8.85313	0	11746	0	3	12918	0.0232234	0	6822	0	0	8184	0	1	9924	0.0100766	0	10582	0	0	12198	0	1	11289	0.00885818	3	8352	0.0359195	0	10898	0	0	7553	0	0	8847	0
Synergistetes	Synergistia	Synergistales	Synergistaceae	0.204151	0.403068	0.115049		0.00914001	0.0118912	0.00672088	0.0105511	0.00112956	0.00338868	0	11746	0	1	12918	0.00774114	0	6822	0	0	8184	0	0	9924	0	0	10582	0	0	12198	0	1	11289	0.00885818	0	8352	0	0	10898	0	0	7553	0	0	8847	0
Firmicutes	Clostridia	Clostridiales	Veillonellaceae	0.00227343	0.0134657	0.373865		0.00776914	0.00808251	0.00658078	0.00770927	0.0442097	0.0372881	1	11746	0.00851354	2	12918	0.0154823	1	6822	0.0146585	0	8184	0	0	9924	0	0	10582	0	2	12198	0.0163961	1	11289	0.00885818	1	8352	0.0119732	1	10898	0.009176	0	7553	0	0	8847	0
Actinobacteria	Actinobacteria	Actinomycetales	Micrococcaceae	0.156289	0.334284	0.133049		0.00133035	0.00376281	0.00385591	0.00609441	0	0	0	11746	0	2	12918	0.0154823	1	6822	0.0146585	0	8184	0	0	9924	0	0	10582	0	0	12198	0	1	11289	0.00885818	0	8352	0	0	10898	0	0	7553	0	0	8847	0
Proteobacteria	Gammaproteobacteria	Aeromonadales	Succinivibrionaceae	0.554162	0.618412	0.0443921		0	0	0.0031224	0.00936719	0.00168444	0.0034193	0	11746	0	0	12918	0	1	6822	0.0146585	0	8184	0	0	9924	0	0	10582	0	1	12198	0.00819807	0	11289	0	0	8352	0	0	10898	0	0	7553	0	0	8847	0
Actinobacteria	Actinobacteria	Actinomycetales	Corynebacteriaceae	0.0698966	0.207001	0.185086		0.0086753	0.0121664	0.00265513	0.00546294	0	0	0	11746	0	2	12918	0.0154823	8	6822	0.117268	0	8184	0	0	9924	0	0	10582	0	2	12198	0.0163961	2	11289	0.0177164	0	8352	0	0	10898	0	1	7553	0.0132398	0	8847	0
Firmicutes	Bacilli	Lactobacillales	Streptococcaceae	0.414351	0.523033	0.0655269		0.00382412	0.00565775	0.00224065	0.00457292	0.00575022	0.00619399	0	11746	0	0	12918	0	0	6822	0	0	8184	0	0	9924	0	0	10582	0	0	12198	0	0	11289	0	0	8352	0	0	10898	0	0	7553	0	0	8847	0
Firmicutes	Bacilli	Bacillales	Paenibacillaceae	0.448317	0.531084	0.0598462		0	0	0.00210062	0.00630186	0.00708314	0.0189969	0	11746	0	5	12918	0.0387057	0	6822	0	3	8184	0.0366569	1	9924	0.0100766	1	10582	0.00945001	1	12198	0.00819807	1	11289	0.00885818	0	8352	0	0	10898	0	0	7553	0	1	8847	0.0113033
Bacteroidetes	Flavobacteria	Flavobacteriales	Flavobacteriaceae	0.434141	0.530617	0.0621671		0.00434404	0.00844753	0.00207074	0.00417483	0.00707419	0.0103762	0	11746	0	1	12918	0.00774114	0	6822	0	0	8184	0	0	9924	0	1	10582	0.00945001	0	12198	0	1	11289	0.00885818	0	8352	0	0	10898	0	0	7553	0	0	8847	0
Proteobacteria	Betaproteobacteria	Burkholderiales	Comamonadaceae	0.102554	0.282023	0.160696		0.00843131	0.00648011	0.00196791	0.00394699	0.0117268	0.0142642	0	11746	0	1	12918	0.00774114	1	6822	0.0146585	0	8184	0	0	9924	0	1	10582	0.00945001	0	12198	0	2	11289	0.0177164	0	8352	0	0	10898	0	1	7553	0.0132398	0	8847	0
Firmicutes	Clostridia	Clostridiales	Family XII Incertae Sedis	0.778333	0.799088	0.0190924		0.00270449	0.00529507	0.00196791	0.00394699	0.00429893	0.0102292	0	11746	0	0	12918	0	0	6822	0	0	8184	0	0	9924	0	0	10582	0	0	12198	0	0	11289	0	1	8352	0.0119732	1	10898	0.009176	1	7553	0.0132398	0	8847	0
Firmicutes	Clostridia	Clostridiales	Family XI Incertae Sedis	0.000227397	0.00250137	0.475491		0	0	0.0019584	0.00392647	0.0155162	0.0117572	0	11746	0	0	12918	0	0	6822	0	1	8184	0.012219	3	9924	0.0302297	1	10582	0.00945001	0	12198	0	1	11289	0.00885818	2	8352	0.0239464	1	10898	0.009176	0	7553	0	5	8847	0.0565163
Bacteroidetes	Flavobacteria	Flavobacteriales	Cryomorphaceae	0.128144	0.318294	0.14619		0.0185403	0.0357156	0.00132398	0.00397193	0	0	18	11746	0.153244	27	12918	0.209011	4	6822	0.0586338	17	8184	0.207722	35	9924	0.35268	20	10582	0.189	30	12198	0.245942	16	11289	0.141731	5	8352	0.0598659	8	10898	0.073408	7	7553	0.0926784	9	8847	0.101729
Proteobacteria	Gammaproteobacteria	Oceanospirillales	Oceanospirillaceae	0.401118	0.582756	0.0678571		0	0	0.0012747	0.00382409	0	0	0	11746	0	2	12918	0.0154823	0	6822	0	0	8184	0	3	9924	0.0302297	3	10582	0.02835	1	12198	0.00819807	0	11289	0	0	8352	0	0	10898	0	1	7553	0.0132398	1	8847	0.0113033
Firmicutes	Clostridia	Clostridiales	Syntrophomonadaceae	0.424731	0.527489	0.0637466		0.00185684	0.00347463	0.0012747	0.00382409	0	0	0	11746	0	0	12918	0	0	6822	0	0	8184	0	0	9924	0	0	10582	0	0	12198	0	0	11289	0	0	8352	0	0	10898	0	0	7553	0	0	8847	0
Proteobacteria	Betaproteobacteria	Rhodocyclales	Rhodocyclaceae	0.499644	0.574218	0.0519744		0	0	0.0012747	0.00382409	0.00168444	0.0034193	0	11746	0	0	12918	0	0	6822	0	0	8184	0	0	9924	0	1	10582	0.00945001	0	12198	0	0	11289	0	0	8352	0	0	10898	0	0	7553	0	0	8847	0
Bacteroidetes	Sphingobacteria	Sphingobacteriales	Sphingobacteriaceae	0.401118	0.523493	0.0678571		0	0	0.00113033	0.00339098	0	0	0	11746	0	0	12918	0	0	6822	0	1	8184	0.012219	0	9924	0	0	10582	0	0	12198	0	0	11289	0	0	8352	0	0	10898	0	0	7553	0	0	8847	0
Actinobacteria	Actinobacteria	Actinomycetales	Streptomycetaceae	0.401118	0.541861	0.0678571		0	0	0.00105031	0.00315093	0	0	0	11746	0	0	12918	0	0	6822	0	0	8184	0	0	9924	0	1	10582	0.00945001	0	12198	0	0	11289	0	0	8352	0	0	10898	0	0	7553	0	0	8847	0
Firmicutes	Bacilli	Bacillales	Bacillaceae	0.710128	0.749039	0.0259879		0.00111962	0.00316676	0.0010408	0.0031224	0.00239583	0.00489604	0	11746	0	0	12918	0	0	6822	0	0	8184	0	0	9924	0	0	10582	0	0	12198	0	0	11289	0	1	8352	0.0119732	0	10898	0	0	7553	0	0	8847	0
Proteobacteria	Alphaproteobacteria	Sphingomonadales	Erythrobacteraceae	0.985928	0.985928	0.00108953		0.000860126	0.0024328	0.0010408	0.0031224	0.00109469	0.00328407	0	11746	0	0	12918	0	1	6822	0.0146585	0	8184	0	0	9924	0	0	10582	0	0	12198	0	0	11289	0	0	8352	0	0	10898	0	0	7553	0	0	8847	0
Firmicutes	Clostridia	Clostridiales	Gracilibacteraceae	0.436699	0.525403	0.0617433		0.00271533	0.0076801	0.000916674	0.00275002	0.00513169	0.00867417	1	11746	0.00851354	0	12918	0	0	6822	0	0	8184	0	0	9924	0	0	10582	0	0	12198	0	0	11289	0	0	8352	0	0	10898	0	0	7553	0	0	8847	0
Bacteroidetes	Sphingobacteria	Sphingobacteriales	Flammeovirgaceae	0.388805	0.610979	0.0700901		0.00339974	0.0051422	0.000807168	0.0024215	0.00179963	0.00361413	1	11746	0.00851354	2	12918	0.0154823	12	6822	0.175901	2	8184	0.0244379	0	9924	0	0	10582	0	1	12198	0.00819807	2	11289	0.0177164	1	8352	0.0119732	0	10898	0	0	7553	0	0	8847	0
Proteobacteria	Gammaproteobacteria	Pseudomonadales	Pseudomonadaceae	0.000393937	0.00337035	0.452846		0	0	0	0	0.017671	0.0157224	36	11746	0.306487	0	12918	0	3	6822	0.0439754	1	8184	0.012219	0	9924	0	7	10582	0.0661501	3	12198	0.0245942	0	11289	0	2	8352	0.0239464	0	10898	0	0	7553	0	6	8847	0.0678196
Bacteroidetes	Sphingobacteria	Sphingobacteriales	Chitinophagaceae	0.00040849	0.00314537	0.451317		0	0	0	0	0.104952	0.0936676	0	11746	0	1	12918	0.00774114	1	6822	0.0146585	0	8184	0	0	9924	0	0	10582	0	1	12198	0.00819807	0	11289	0	0	8352	0	0	10898	0	0	7553	0	0	8847	0
Firmicutes	Bacilli	Bacillales	Planococcaceae	0.00665373	0.0341558	0.319946		0.0018919	0.00535109	0	0	1.01761	1.19979	0	11746	0	0	12918	0	0	6822	0	0	8184	0	0	9924	0	0	10582	0	0	12198	0	0	11289	0	0	8352	0	0	10898	0	0	7553	0	0	8847	0
Proteobacteria	Alphaproteobacteria	Rhizobiales	Phyllobacteriaceae	0.0199776	0.0854596	0.25993		0	0	0	0	0.0202351	0.0276371	0	11746	0	0	12918	0	0	6822	0	0	8184	0	0	9924	0	0	10582	0	0	12198	0	0	11289	0	0	8352	0	0	10898	0	0	7553	0	0	8847	0
Proteobacteria	Gammaproteobacteria	Pasteurellales	Pasteurellaceae	0.0403154	0.134969	0.218861		0	0	0	0	0.00259061	0.0039615	0	11746	0	0	12918	0	0	6822	0	0	8184	0	0	9924	0	0	10582	0	0	12198	0	0	11289	0	0	8352	0	0	10898	0	0	7553	0	0	8847	0
Firmicutes	Bacilli	Bacillales	Staphylococcaceae	0.0419051	0.134445	0.216533		0	0	0	0	0.00958374	0.0147557	0	11746	0	0	12918	0	0	6822	0	0	8184	0	0	9924	0	0	10582	0	0	12198	0	0	11289	0	0	8352	0	0	10898	0	0	7553	0	0	8847	0
Proteobacteria	Alphaproteobacteria	Rhodobacterales	Rhodobacteraceae	0.0449525	0.138454	0.212291		0	0	0	0	0.00681991	0.0106334	0	11746	0	0	12918	0	0	6822	0	0	8184	0	0	9924	0	0	10582	0	0	12198	0	0	11289	0	0	8352	0	0	10898	0	0	7553	0	0	8847	0
Fibrobacteria	Unclassified	Fibrobacterales	Fibrobacteraceae	0.0977123	0.278661	0.163812		0.00184437	0.00346053	0	0	0	0	0	11746	0	0	12918	0	0	6822	0	0	8184	0	0	9924	0	0	10582	0	0	12198	0	0	11289	0	0	8352	0	0	10898	0	0	7553	0	0	8847	0
Firmicutes	Bacilli	Lactobacillales	Leuconostocaceae	0.117506	0.312	0.151862		0.00433321	0.00636001	0	0	0.00182914	0.00366761	0	11746	0	0	12918	0	0	6822	0	0	8184	0	0	9924	0	0	10582	0	0	12198	0	0	11289	0	0	8352	0	0	10898	0	0	7553	0	1	8847	0.0113033
Gemmatimonadetes	Gemmatimonadetes	Gemmatimonadales	Gemmatimonadaceae	0.117979	0.302814	0.1516		0.00253961	0.00498923	0	0	0	0	0	11746	0	0	12918	0	0	6822	0	0	8184	0	0	9924	0	0	10582	0	0	12198	0	0	11289	0	0	8352	0	0	10898	0	0	7553	0	0	8847	0
Firmicutes	Clostridia	Unclassified	Thermoanaerobacteraceae	0.140423	0.337893	0.140159		0	0	0	0	0.00466913	0.00936081	0	11746	0	0	12918	0	0	6822	0	0	8184	0	0	9924	0	0	10582	0	0	12198	0	0	11289	0	0	8352	0	0	10898	0	0	7553	0	0	8847	0
Spirochaetes	Spirochaetia	Spirochaetales	Spirochaetaceae	0.154482	0.349857	0.133824		0.00289437	0.00411365	0	0	0.00264656	0.00416581	0	11746	0	0	12918	0	0	6822	0	0	8184	0	0	9924	0	0	10582	0	0	12198	0	0	11289	0	0	8352	0	0	10898	0	0	7553	0	0	8847	0
Proteobacteria	Deltaproteobacteria	Syntrophobacterales	Syntrophaceae	0.219649	0.422825	0.110054		0	0	0	0	0.00290077	0.00667684	0	11746	0	0	12918	0	0	6822	0	0	8184	0	0	9924	0	0	10582	0	0	12198	0	0	11289	0	0	8352	0	0	10898	0	0	7553	0	0	8847	0
Actinobacteria	Actinobacteria	Rubrobacterales	Rubrobacteraceae	0.3413	0.625717	0.0793651		0.00105	0.00296985	0	0	0	0	0	11746	0	2	12918	0.0154823	0	6822	0	0	8184	0	1	9924	0.0100766	0	10582	0	0	12198	0	1	11289	0.00885818	0	8352	0	0	10898	0	1	7553	0.0132398	0	8847	0
Actinobacteria	Actinobacteria	Bifidobacteriales	Bifidobacteriaceae	0.3413	0.597276	0.0793651		0.00135766	0.00384005	0	0	0	0	1	11746	0.00851354	0	12918	0	0	6822	0	0	8184	0	0	9924	0	0	10582	0	1	12198	0.00819807	0	11289	0	0	8352	0	0	10898	0	0	7553	0	0	8847	0
Proteobacteria	Alphaproteobacteria	Rickettsiales	Holosporaceae	0.3413	0.640979	0.0793651		0.00105	0.00296985	0	0	0	0	0	11746	0	0	12918	0	1	6822	0.0146585	2	8184	0.0244379	0	9924	0	0	10582	0	0	12198	0	0	11289	0	0	8352	0	1	10898	0.009176	0	7553	0	0	8847	0
Proteobacteria	Betaproteobacteria	Nitrosomonadales	Nitrosomonadaceae	0.3413	0.611166	0.0793651		0.00133035	0.00376281	0	0	0	0	0	11746	0	0	12918	0	0	6822	0	2	8184	0.0244379	0	9924	0	0	10582	0	0	12198	0	0	11289	0	0	8352	0	0	10898	0	0	7553	0	0	8847	0
Actinobacteria	Actinobacteria	Acidimicrobiales	Acidimicrobiaceae	0.3413	0.584003	0.0793651		0.00162872	0.00460671	0	0	0	0	0	11746	0	0	12918	0	0	6822	0	0	8184	0	0	9924	0	0	10582	0	0	12198	0	0	11289	0	0	8352	0	0	10898	0	0	7553	0	0	8847	0
Proteobacteria	Alphaproteobacteria	Caulobacterales	Caulobacteraceae	0.3413	0.571307	0.0793651		0.000945949	0.00267555	0	0	0	0	1	11746	0.00851354	2	12918	0.0154823	0	6822	0	6	8184	0.0733138	0	9924	0	2	10582	0.0189	1	12198	0.00819807	2	11289	0.0177164	0	8352	0	0	10898	0	0	7553	0	0	8847	0
Actinobacteria	Actinobacteria	Actinomycetales	Sporichthyaceae	0.401118	0.617722	0.0678571		0	0	0	0	0.00112956	0.00338868	0	11746	0	0	12918	0	0	6822	0	0	8184	0	0	9924	0	0	10582	0	0	12198	0	0	11289	0	0	8352	0	0	10898	0	0	7553	0	0	8847	0
Actinobacteria	Actinobacteria	Actinomycetales	Nocardiaceae	0.401118	0.60561	0.0678571		0	0	0	0	0.00138083	0.0041425	5602	11746	47.6928	4322	12918	33.4572	1829	6822	26.8103	2176	8184	26.5885	1974	9924	19.8912	2388	10582	22.5666	4222	12198	34.6122	2849	11289	25.237	2501	8352	29.9449	4914	10898	45.0908	3242	7553	42.9233	2212	8847	25.0028
Actinobacteria	Actinobacteria	Actinomycetales	Bogoriellaceae	0.401118	0.593963	0.0678571		0	0	0	0	0.00109469	0.00328407	0	11746	0	0	12918	0	0	6822	0	0	8184	0	0	9924	0	0	10582	0	0	12198	0	0	11289	0	0	8352	0	0	10898	0	0	7553	0	0	8847	0
Actinobacteria	Actinobacteria	Actinomycetales	Dermabacteraceae	0.401118	0.551537	0.0678571		0	0	0	0	0.00218938	0.00656814	0	11746	0	0	12918	0	0	6822	0	0	8184	0	0	9924	0	0	10582	0	0	12198	0	1	11289	0.00885818	0	8352	0	0	10898	0	0	7553	0	0	8847	0
Actinobacteria	Actinobacteria	Actinomycetales	Dietziaceae	0.401118	0.514768	0.0678571		0	0	0	0	0.00109469	0.00328407	0	11746	0	1	12918	0.00774114	0	6822	0	0	8184	0	0	9924	0	0	10582	0	0	12198	0	0	11289	0	0	8352	0	0	10898	0	0	7553	0	0	8847	0
Proteobacteria	Alphaproteobacteria	Rhizobiales	Rhizobiaceae	0.401118	0.571965	0.0678571		0	0	0	0	0.000856091	0.00256827	0	11746	0	0	12918	0	0	6822	0	0	8184	0	1	9924	0.0100766	0	10582	0	0	12198	0	0	11289	0	0	8352	0	0	10898	0	0	7553	0	0	8847	0
Proteobacteria	Deltaproteobacteria	Syntrophobacterales	Syntrophorhabdaceae	0.401118	0.561565	0.0678571		0	0	0	0	0.000973047	0.00291914	0	11746	0	0	12918	0	0	6822	0	0	8184	0	1	9924	0.0100766	0	10582	0	0	12198	0	0	11289	0	0	8352	0	0	10898	0	0	7553	0	0	8847	0
Proteobacteria	Alphaproteobacteria	Rhizobiales	Bradyrhizobiaceae	0.401118	0.532519	0.0678571		0	0	0	0	0.000690417	0.00207125	101	11746	0.859867	341	12918	2.63973	543	6822	7.95954	1036	8184	12.6588	657	9924	6.62031	768	10582	7.25761	518	12198	4.2466	58	11289	0.513774	118	8352	1.41284	696	10898	6.38649	164	7553	2.17132	981	8847	11.0885
Actinobacteria	Actinobacteria	Actinomycetales	Microbacteriaceae	0.573777	0.631155	0.0418317		0.000984242	0.00278386	0	0	0.000690417	0.00207125	0	11746	0	2	12918	0.0154823	0	6822	0	0	8184	0	0	9924	0	0	10582	0	0	12198	0	1	11289	0.00885818	0	8352	0	1	10898	0.009176	0	7553	0	0	8847	0
Proteobacteria	Alphaproteobacteria	Sphingomonadales	Sphingomonadaceae	0.593433	0.643583	0.0393458		0.000860126	0.0024328	0	0	0.00109469	0.00328407	8	11746	0.0681083	4	12918	0.0309645	5	6822	0.0732923	2	8184	0.0244379	2	9924	0.0201532	5	10582	0.04725	3	12198	0.0245942	2	11289	0.0177164	4	8352	0.0478927	7	10898	0.064232	0	7553	0	4	8847	0.0452131
Proteobacteria	Alphaproteobacteria	Rhizobiales	Hyphomicrobiaceae	0.596789	0.638233	0.038929		0.00111962	0.00316676	0	0	0.00109469	0.00328407	0	11746	0	1	12918	0.00774114	0	6822	0	0	8184	0	0	9924	0	0	10582	0	0	12198	0	0	11289	0	0	8352	0	0	10898	0	0	7553	0	0	8847	0
Highest counts in C
phylum	class	order	family	p-values	p-values (corrected)	Effect size	Note	Group A: mean rel. freq. (%)	Group A: std. dev. (%)	Group C: mean rel. freq. (%)	Group C: std. dev. (%)	Group E: mean rel. freq. (%)	Group E: std. dev. (%)
Bacteroidetes	Bacteroidia	Bacteroidales	Bacteroidaceae	5.15061e-10	3.96597e-08	0.807013		0.182015	0.204739	0.400527	0.306434	12.54	4.83302
Firmicutes	Clostridia	Clostridiales	Ruminococcaceae	1.43365e-08	5.51954e-07	0.750742		55.0204	7.16552	42.4859	8.33593	20.248	9.03851
Bacteroidetes	Bacteroidia	Bacteroidales	Porphyromonadaceae	2.69463e-05	0.000414973	0.554857		0.220069	0.275083	0.497115	0.353747	1.23308	0.480843
Firmicutes	Clostridia	Clostridiales	Peptostreptococcaceae	1.70492e-05	0.000437597	0.570258		0.0177991	0.00985858	0.0235415	0.0192996	0.207258	0.12928
Firmicutes	Clostridia	Clostridiales	Clostridiaceae	2.29362e-05	0.000441521	0.56034		0.0621423	0.0394967	0.0565045	0.026242	0.666451	0.433012
Proteobacteria	Betaproteobacteria	Burkholderiales	Alcaligenaceae	0.000130558	0.0016755	0.497408		0.260305	0.126364	0.230126	0.103426	0.0483121	0.028769
Firmicutes	Clostridia	Clostridiales	Family XI Incertae Sedis	0.000227397	0.00250137	0.475491		0	0	0.0019584	0.00392647	0.0155162	0.0117572
Firmicutes	Clostridia	Clostridiales	Family XIII Incertae Sedis	0.00027164	0.00261453	0.468269		0.206879	0.0301052	0.178763	0.0843101	1.03137	0.71872
Proteobacteria	Gammaproteobacteria	Enterobacteriales	Enterobacteriaceae	0.000524776	0.00367343	0.440641		0	0	0.00733846	0.0100156	9.71157	8.85313
Verrucomicrobia	Verrucomicrobiae	Verrucomicrobiales	Verrucomicrobiaceae	0.00082747	0.0053096	0.420699		0.83887	0.915493	2.4008	1.9415	8.43186	6.19902
Firmicutes	Clostridia	Clostridiales	Veillonellaceae	0.00227343	0.0134657	0.373865		0.00776914	0.00808251	0.00658078	0.00770927	0.0442097	0.0372881
Firmicutes	Erysipelotrichi	Erysipelotrichales	Erysipelotrichaceae	0.0051087	0.0280979	0.333629		0.194523	0.0723889	0.161909	0.0817292	0.381316	0.209874
Proteobacteria	Alphaproteobacteria	Rhodospirillales	Rhodospirillaceae	0.0111653	0.0537329	0.292321		0.0560255	0.0607214	0.0429361	0.0500953	1.04078	1.24662
Firmicutes	Bacilli	Lactobacillales	Lactobacillaceae	0.0190106	0.086107	0.262749		0.0536465	0.0551223	0.0135957	0.0149457	0.0104936	0.00834926
Proteobacteria	Epsilonproteobacteria	Campylobacterales	Campylobacteraceae	0.0240584	0.0974996	0.249273		0.0423345	0.0625531	0.183403	0.216537	0.549277	0.589411
Bacteroidetes	Bacteroidia	Bacteroidales	Prevotellaceae	0.0347679	0.127482	0.227705		0.00953353	0.0105425	0.0120744	0.0178677	0.050143	0.0549386
Actinobacteria	Actinobacteria	Coriobacteriales	Coriobacteriaceae	0.0369884	0.129459	0.224019		0.133223	0.0722893	0.168318	0.104789	0.575038	0.626952
Firmicutes	Clostridia	Clostridiales	Eubacteriaceae	0.0345922	0.13318	0.228006		0.343788	0.172879	0.347414	0.222308	0.135317	0.147929
Actinobacteria	Actinobacteria	Actinomycetales	Corynebacteriaceae	0.0698966	0.207001	0.185086		0.0086753	0.0121664	0.00265513	0.00546294	0	0
Proteobacteria	Betaproteobacteria	Burkholderiales	Comamonadaceae	0.102554	0.282023	0.160696		0.00843131	0.00648011	0.00196791	0.00394699	0.0117268	0.0142642
Actinobacteria	Actinobacteria	Actinomycetales	Micrococcaceae	0.156289	0.334284	0.133049		0.00133035	0.00376281	0.00385591	0.00609441	0	0
Proteobacteria	Alphaproteobacteria	Rhizobiales	Brucellaceae	0.144001	0.336003	0.138493		0.0124384	0.0140868	0.011619	0.0202721	0	0
Proteobacteria	Deltaproteobacteria	Desulfovibrionales	Desulfovibrionaceae	0.156228	0.343702	0.133075		0.00550733	0.00670813	0.0671536	0.109421	0.0688049	0.0614504
Fusobacteria	Fusobacteriia	Fusobacteriales	Fusobacteriaceae	0.170113	0.354018	0.127379		0.00941147	0.0105786	0.0154467	0.0244863	0.00109469	0.00328407
Firmicutes	Clostridia	Clostridiales	Peptococcaceae	0.181216	0.367202	0.123124		0.179759	0.0864098	0.113192	0.0806864	0.12081	0.0662327
Synergistetes	Synergistia	Synergistales	Synergistaceae	0.204151	0.403068	0.115049		0.00914001	0.0118912	0.00672088	0.0105511	0.00112956	0.00338868
Firmicutes	Bacilli	Lactobacillales	Streptococcaceae	0.414351	0.523033	0.0655269		0.00382412	0.00565775	0.00224065	0.00457292	0.00575022	0.00619399
Bacteroidetes	Flavobacteria	Flavobacteriales	Flavobacteriaceae	0.434141	0.530617	0.0621671		0.00434404	0.00844753	0.00207074	0.00417483	0.00707419	0.0103762
Firmicutes	Bacilli	Bacillales	Paenibacillaceae	0.448317	0.531084	0.0598462		0	0	0.00210062	0.00630186	0.00708314	0.0189969
Proteobacteria	Gammaproteobacteria	Pseudomonadales	Moraxellaceae	0.457087	0.533268	0.0584442		0.0157916	0.0215536	0.00801972	0.0137692	0.0667214	0.178342
Firmicutes	Clostridia	Clostridiales	Lachnospiraceae	0.531679	0.602049	0.0474317		29.6445	7.79651	34.8472	9.21312	31.5965	11.2268
Bacteroidetes	Bacteroidia	Bacteroidales	Marinilabiaceae	0.375829	0.615719	0.0725149		0.0291359	0.0524246	0.00831799	0.0138381	0.0116338	0.0178795
Tenericutes	Mollicutes	Anaeroplasmatales	Anaeroplasmataceae	0.384639	0.617024	0.0708604		0.0530414	0.0920454	0.0410991	0.081287	0.00706164	0.0137513
Proteobacteria	Gammaproteobacteria	Aeromonadales	Succinivibrionaceae	0.554162	0.618412	0.0443921		0	0	0.0031224	0.00936719	0.00168444	0.0034193
Bacteroidetes	Bacteroidia	Bacteroidales	Rikenellaceae	0.722284	0.751566	0.0247153		4.90768	3.82006	6.38155	6.89518	6.85591	3.93324
Firmicutes	Clostridia	Clostridiales	Family XII Incertae Sedis	0.778333	0.799088	0.0190924		0.00270449	0.00529507	0.00196791	0.00394699	0.00429893	0.0102292
Proteobacteria	Betaproteobacteria	Burkholderiales	Oxalobacteraceae	0.921423	0.933547	0.00627534		0.0393788	0.0196114	0.0439044	0.0220589	0.0401938	0.0309558
Highest counts in ERE
phylum	class	order	family	p-values	p-values (corrected)	Effect size	Note	Group A: mean rel. freq. (%)	Group A: std. dev. (%)	Group C: mean rel. freq. (%)	Group C: std. dev. (%)	Group E: mean rel. freq. (%)	Group E: std. dev. (%)
Firmicutes	Clostridia	Clostridiales	Lachnospiraceae	0.531679	0.602049	0.0474317		29.6445	7.79651	34.8472	9.21312	31.5965	11.2268
Firmicutes	Clostridia	Clostridiales	Ruminococcaceae	1.43365e-08	5.51954e-07	0.750742		55.0204	7.16552	42.4859	8.33593	20.248	9.03851
Bacteroidetes	Bacteroidia	Bacteroidales	Bacteroidaceae	5.15061e-10	3.96597e-08	0.807013		0.182015	0.204739	0.400527	0.306434	12.54	4.83302
Proteobacteria	Gammaproteobacteria	Enterobacteriales	Enterobacteriaceae	0.000524776	0.00367343	0.440641		0	0	0.00733846	0.0100156	9.71157	8.85313
Verrucomicrobia	Verrucomicrobiae	Verrucomicrobiales	Verrucomicrobiaceae	0.00082747	0.0053096	0.420699		0.83887	0.915493	2.4008	1.9415	8.43186	6.19902
Bacteroidetes	Bacteroidia	Bacteroidales	Rikenellaceae	0.722284	0.751566	0.0247153		4.90768	3.82006	6.38155	6.89518	6.85591	3.93324
Bacteroidetes	Bacteroidia	Bacteroidales	Porphyromonadaceae	2.69463e-05	0.000414973	0.554857		0.220069	0.275083	0.497115	0.353747	1.23308	0.480843
Proteobacteria	Alphaproteobacteria	Rhodospirillales	Rhodospirillaceae	0.0111653	0.0537329	0.292321		0.0560255	0.0607214	0.0429361	0.0500953	1.04078	1.24662
Firmicutes	Clostridia	Clostridiales	Family XIII Incertae Sedis	0.00027164	0.00261453	0.468269		0.206879	0.0301052	0.178763	0.0843101	1.03137	0.71872
Firmicutes	Bacilli	Bacillales	Planococcaceae	0.00665373	0.0341558	0.319946		0.0018919	0.00535109	0	0	1.01761	1.19979
Firmicutes	Clostridia	Clostridiales	Clostridiaceae	2.29362e-05	0.000441521	0.56034		0.0621423	0.0394967	0.0565045	0.026242	0.666451	0.433012
Actinobacteria	Actinobacteria	Coriobacteriales	Coriobacteriaceae	0.0369884	0.129459	0.224019		0.133223	0.0722893	0.168318	0.104789	0.575038	0.626952
Proteobacteria	Epsilonproteobacteria	Campylobacterales	Campylobacteraceae	0.0240584	0.0974996	0.249273		0.0423345	0.0625531	0.183403	0.216537	0.549277	0.589411
Firmicutes	Erysipelotrichi	Erysipelotrichales	Erysipelotrichaceae	0.0051087	0.0280979	0.333629		0.194523	0.0723889	0.161909	0.0817292	0.381316	0.209874
Firmicutes	Clostridia	Clostridiales	Peptostreptococcaceae	1.70492e-05	0.000437597	0.570258		0.0177991	0.00985858	0.0235415	0.0192996	0.207258	0.12928
Firmicutes	Clostridia	Clostridiales	Eubacteriaceae	0.0345922	0.13318	0.228006		0.343788	0.172879	0.347414	0.222308	0.135317	0.147929
Firmicutes	Clostridia	Clostridiales	Peptococcaceae	0.181216	0.367202	0.123124		0.179759	0.0864098	0.113192	0.0806864	0.12081	0.0662327
Bacteroidetes	Sphingobacteria	Sphingobacteriales	Chitinophagaceae	0.00040849	0.00314537	0.451317		0	0	0	0	0.104952	0.0936676
Proteobacteria	Deltaproteobacteria	Desulfovibrionales	Desulfovibrionaceae	0.156228	0.343702	0.133075		0.00550733	0.00670813	0.0671536	0.109421	0.0688049	0.0614504
Proteobacteria	Gammaproteobacteria	Pseudomonadales	Moraxellaceae	0.457087	0.533268	0.0584442		0.0157916	0.0215536	0.00801972	0.0137692	0.0667214	0.178342
Bacteroidetes	Bacteroidia	Bacteroidales	Prevotellaceae	0.0347679	0.127482	0.227705		0.00953353	0.0105425	0.0120744	0.0178677	0.050143	0.0549386
Proteobacteria	Betaproteobacteria	Burkholderiales	Alcaligenaceae	0.000130558	0.0016755	0.497408		0.260305	0.126364	0.230126	0.103426	0.0483121	0.028769
Firmicutes	Clostridia	Clostridiales	Veillonellaceae	0.00227343	0.0134657	0.373865		0.00776914	0.00808251	0.00658078	0.00770927	0.0442097	0.0372881
Proteobacteria	Betaproteobacteria	Burkholderiales	Oxalobacteraceae	0.921423	0.933547	0.00627534		0.0393788	0.0196114	0.0439044	0.0220589	0.0401938	0.0309558
Proteobacteria	Alphaproteobacteria	Rhizobiales	Phyllobacteriaceae	0.0199776	0.0854596	0.25993		0	0	0	0	0.0202351	0.0276371
Proteobacteria	Gammaproteobacteria	Pseudomonadales	Pseudomonadaceae	0.000393937	0.00337035	0.452846		0	0	0	0	0.017671	0.0157224
Firmicutes	Clostridia	Clostridiales	Family XI Incertae Sedis	0.000227397	0.00250137	0.475491		0	0	0.0019584	0.00392647	0.0155162	0.0117572
Proteobacteria	Betaproteobacteria	Burkholderiales	Comamonadaceae	0.102554	0.282023	0.160696		0.00843131	0.00648011	0.00196791	0.00394699	0.0117268	0.0142642
Bacteroidetes	Bacteroidia	Bacteroidales	Marinilabiaceae	0.375829	0.615719	0.0725149		0.0291359	0.0524246	0.00831799	0.0138381	0.0116338	0.0178795
[truncated: 51 more columns]
