# Supplementary material for: Changes in Cecal Microbiota and Mucosal Gene Expression Revealed New Aspects of Epizootic Rabbit Enteropathy
Source: PLoS One. 2014 Aug 22;9(8):e105707. doi: 10.1371/journal.pone.0105707 (PMC4141808; doi:10.1371/journal.pone.0105707)
Supplement: Table S4 — List of the main bacterial Genera characterized through pyrosequencing of 16S rDNA of the cecal content in rabbits with ERE (Enteropathy), healthy (Control) or healthy with antibiotics (Antibiotics). (XLS) [file pone.0105707.s005.xls]

## Sheet: Table S4
TOTAL counts BY GENUS
phylum	class	order	family	genus	p-values	p-values (corrected)	Effect size	Note	Group A: mean rel. freq. (%)	Group A: std. dev. (%)	Group C: mean rel. freq. (%)	Group C: std. dev. (%)	Group E: mean rel. freq. (%)	Group E: std. dev. (%)	A1	A1: parent seq. count	A1: rel. freq. (%)	A10	A10: parent seq. count	A10: rel. freq. (%)	A2	A2: parent seq. count	A2: rel. freq. (%)	A3	A3: parent seq. count	A3: rel. freq. (%)	A4	A4: parent seq. count	A4: rel. freq. (%)	A5	A5: parent seq. count	A5: rel. freq. (%)	A6	A6: parent seq. count	A6: rel. freq. (%)	A7	A7: parent seq. count	A7: rel. freq. (%)	A8	A8: parent seq. count	A8: rel. freq. (%)	C1	C1: parent seq. count	C1: rel. freq. (%)	C10	C10: parent seq. count	C10: rel. freq. (%)	C2	C2: parent seq. count
Bacteroidetes	Bacteroidia	Bacteroidales	Bacteroidaceae	Bacteroides	5.15061e-10	8.80754e-08	0.807013		0.182015	0.204739	0.400527	0.306434	12.54	4.83302	12	11746	0.102162	12	12918	0.0928936	51	6822	0.747581	7	8184	0.0855327	9	9924	0.0906892	5	10582	0.04725	14	12198	0.114773	16	11289	0.141731	18	8352	0.215517	41	10898	0.376216	13	7553	0.172117	84	8847
Verrucomicrobia	Verrucomicrobiae	Verrucomicrobiales	Verrucomicrobiaceae	Akkermansia	0.000828886	0.0128854	0.420623		0.83887	0.915493	2.4008	1.9415	8.43115	6.1994	345	11746	2.93717	31	12918	0.239975	78	6822	1.14336	18	8184	0.219941	104	9924	1.04796	7	10582	0.0661501	5	12198	0.0409903	185	11289	1.63876	18	8352	0.215517	116	10898	1.06442	136	7553	1.80061	92	8847
Proteobacteria	Gammaproteobacteria	Enterobacteriales	Enterobacteriaceae	Escherichia	0.00127252	0.0167385	0.4012		0	0	0.00733846	0.0100156	8.31827	8.22185	0	11746	0	0	12918	0	0	6822	0	0	8184	0	0	9924	0	0	10582	0	0	12198	0	0	11289	0	0	8352	0	3	10898	0.027528	0	7553	0	2	8847
Bacteroidetes	Bacteroidia	Bacteroidales	Rikenellaceae	Rikenella	0.00139399	0.0170266	0.396986		0.700687	0.941374	0.731883	0.56257	3.42442	2.48616	1	11746	0.00851354	21	12918	0.162564	69	6822	1.01143	255	8184	3.11584	9	9924	0.0906892	7	10582	0.0661501	97	12198	0.795212	7	11289	0.0620073	83	8352	0.993774	61	10898	0.559736	7	7553	0.0926784	151	8847
Bacteroidetes	Bacteroidia	Bacteroidales	Rikenellaceae	Alistipes	0.365426	0.624879	0.0745154		4.05485	3.15094	5.62862	6.67436	2.57268	2.12773	97	11746	0.825813	315	12918	2.43846	472	6822	6.91879	778	8184	9.50635	624	9924	6.28779	678	10582	6.40711	416	12198	3.4104	37	11289	0.327753	31	8352	0.371169	632	10898	5.79923	156	7553	2.0654	829	8847
Firmicutes	Clostridia	Clostridiales	Ruminococcaceae	Ruminococcus	0.0107779	0.0767928	0.294241		3.94161	1.40093	4.01706	2.20088	1.67827	1.31585	414	11746	3.5246	544	12918	4.21118	293	6822	4.29493	145	8184	1.77175	530	9924	5.34059	368	10582	3.4776	475	12198	3.89408	756	11289	6.69678	189	8352	2.26293	409	10898	3.75298	240	7553	3.17755	238	8847
Firmicutes	Clostridia	Clostridiales	Ruminococcaceae	Anaerotruncus	0.131443	0.380963	0.144518		1.1035	0.308744	0.770413	0.121505	1.07058	0.53774	82	11746	0.69811	141	12918	1.0915	59	6822	0.864849	105	8184	1.28299	70	9924	0.705361	180	10582	1.701	146	12198	1.19692	155	11289	1.37302	85	8352	1.01772	94	10898	0.862544	54	7553	0.714948	62	8847
Firmicutes	Bacilli	Bacillales	Planococcaceae	Lysinibacillus	0.00676926	0.0551211	0.319045		0.0018919	0.00535109	0	0	1.00179	1.18357	2	11746	0.0170271	0	12918	0	0	6822	0	0	8184	0	0	9924	0	0	10582	0	0	12198	0	0	11289	0	0	8352	0	0	10898	0	0	7553	0	0	8847
Proteobacteria	Gammaproteobacteria	Enterobacteriales	Enterobacteriaceae	Citrobacter	0.136617	0.389359	0.141974		0	0	0	0	0.911291	1.81335	0	11746	0	0	12918	0	0	6822	0	0	8184	0	0	9924	0	0	10582	0	0	12198	0	0	11289	0	0	8352	0	0	10898	0	0	7553	0	0	8847
Proteobacteria	Alphaproteobacteria	Rhodospirillales	Rhodospirillaceae	Thalassospira	0.10109	0.320119	0.161623		0.0520071	0.0589874	0.0357998	0.0535295	0.711031	1.22847	0	11746	0	3	12918	0.0232234	4	6822	0.0586338	15	8184	0.183284	5	9924	0.0503829	13	10582	0.12285	0	12198	0	2	11289	0.0177164	1	8352	0.0119732	1	10898	0.009176	2	7553	0.0264795	2	8847
Firmicutes	Clostridia	Clostridiales	Clostridiaceae	Clostridium	4.25862e-05	0.00242742	0.538905		0.0434646	0.0275187	0.0420571	0.016214	0.63064	0.439108	4	11746	0.0340541	7	12918	0.054188	3	6822	0.0439754	1	8184	0.012219	8	9924	0.0806127	3	10582	0.02835	2	12198	0.0163961	11	11289	0.09744	2	8352	0.0239464	4	10898	0.036704	6	7553	0.0794386	3	8847
Bacteroidetes	Bacteroidia	Bacteroidales	Porphyromonadaceae	Parabacteroides	0.000910376	0.0129729	0.416429		0.0630167	0.0699216	0.220669	0.262472	0.56389	0.321792	0	11746	0	0	12918	0	14	6822	0.205218	9	8184	0.109971	3	9924	0.0302297	0	10582	0	13	12198	0.106575	13	11289	0.115156	0	8352	0	3	10898	0.027528	3	7553	0.0397193	78	8847
Proteobacteria	Epsilonproteobacteria	Campylobacterales	Campylobacteraceae	Campylobacter	0.0240584	0.146928	0.249273		0.0423345	0.0625531	0.183403	0.216537	0.549277	0.589411	1	11746	0.00851354	1	12918	0.00774114	1	6822	0.0146585	2	8184	0.0244379	2	9924	0.0201532	0	10582	0	25	12198	0.204952	10	11289	0.0885818	1	8352	0.0119732	3	10898	0.027528	1	7553	0.0132398	52	8847
Firmicutes	Clostridia	Clostridiales	Ruminococcaceae	Subdoligranulum	0.0468089	0.190579	0.209835		1.23401	0.718874	2.28209	2.36674	0.467761	0.421518	110	11746	0.936489	255	12918	1.97399	187	6822	2.74113	149	8184	1.82063	100	9924	1.00766	64	10582	0.604801	80	12198	0.655845	69	11289	0.611214	63	8352	0.75431	232	10898	2.12883	112	7553	1.48285	71	8847
Proteobacteria	Gammaproteobacteria	Enterobacteriales	Enterobacteriaceae	Enterobacter	0.000388407	0.0083022	0.45344		0	0	0	0	0.415943	0.369632	0	11746	0	0	12918	0	0	6822	0	0	8184	0	0	9924	0	0	10582	0	0	12198	0	0	11289	0	0	8352	0	0	10898	0	0	7553	0	0	8847
Actinobacteria	Actinobacteria	Coriobacteriales	Coriobacteriaceae	Atopobium	0.0264622	0.145969	0.243753		0.045684	0.0353821	0.0606404	0.0523025	0.389937	0.475888	1	11746	0.00851354	16	12918	0.123858	4	6822	0.0586338	3	8184	0.0366569	1	9924	0.0100766	4	10582	0.0378	10	12198	0.0819807	2	11289	0.0177164	3	8352	0.0359195	5	10898	0.04588	2	7553	0.0264795	5	8847
Bacteroidetes	Bacteroidia	Bacteroidales	Porphyromonadaceae	Barnesiella	0.185476	0.446709	0.121555		0.146441	0.197587	0.260638	0.166433	0.369232	0.327291	3	11746	0.0255406	0	12918	0	44	6822	0.644972	6	8184	0.0733138	5	9924	0.0503829	7	10582	0.0661501	14	12198	0.114773	36	11289	0.318894	2	8352	0.0239464	12	10898	0.110112	6	7553	0.0794386	31	8847
Firmicutes	Clostridia	Clostridiales	Lachnospiraceae	Marvinbryantia	0.192101	0.449991	0.11918		0.231761	0.0494281	0.413563	0.449956	0.178985	0.133327	21	11746	0.178784	43	12918	0.332869	14	6822	0.205218	20	8184	0.244379	15	9924	0.151149	25	10582	0.23625	33	12198	0.270536	27	11289	0.239171	19	8352	0.22749	19	10898	0.174344	127	7553	1.68145	21	8847
Bacteroidetes	Bacteroidia	Bacteroidales	Porphyromonadaceae	Odoribacter	0.0019511	0.0222425	0.381186		0.00253961	0.00498923	0.0124859	0.015841	0.16267	0.159127	0	11746	0	0	12918	0	1	6822	0.0146585	0	8184	0	0	9924	0	0	10582	0	1	12198	0.00819807	0	11289	0	0	8352	0	3	10898	0.027528	0	7553	0	3	8847
Firmicutes	Clostridia	Clostridiales	Lachnospiraceae	Blautia	0.0002975	0.0072675	0.464537		0.400617	0.104767	0.306965	0.140099	0.156533	0.0627584	26	11746	0.221352	61	12918	0.472209	22	6822	0.322486	37	8184	0.452102	34	9924	0.342604	45	10582	0.42525	75	12198	0.614855	46	11289	0.407476	29	8352	0.347222	65	10898	0.59644	20	7553	0.264795	20	8847
Firmicutes	Clostridia	Clostridiales	Lachnospiraceae	Coprococcus	0.0793776	0.277012	0.177073		0.254869	0.0786974	0.206533	0.0854101	0.142171	0.124331	18	11746	0.153244	40	12918	0.309645	20	6822	0.293169	19	8184	0.23216	29	9924	0.292221	36	10582	0.3402	44	12198	0.360715	15	11289	0.132873	15	8352	0.179598	12	10898	0.110112	14	7553	0.185357	17	8847
Firmicutes	Clostridia	Clostridiales	Ruminococcaceae	Faecalibacterium	0.0285824	0.152737	0.239256		0.373287	0.307618	0.293124	0.125383	0.115107	0.0772966	15	11746	0.127703	35	12918	0.27094	23	6822	0.337145	100	8184	1.2219	20	9924	0.201532	31	10582	0.29295	45	12198	0.368913	27	11289	0.239171	25	8352	0.29933	20	10898	0.18352	22	7553	0.291275	26	8847
Bacteroidetes	Bacteroidia	Bacteroidales	Porphyromonadaceae	Butyricimonas	0.0483765	0.192381	0.207831		0.00644262	0.0103524	0.00240502	0.00482087	0.112544	0.170764	1	11746	0.00851354	0	12918	0	2	6822	0.0293169	0	8184	0	2	9924	0.0201532	0	10582	0	0	12198	0	0	11289	0	0	8352	0	0	10898	0	0	7553	0	1	8847
Firmicutes	Clostridia	Clostridiales	Lachnospiraceae	Cellulosilyticum	0.000160653	0.00457861	0.489324		0	0	0	0	0.0883419	0.0730497	0	11746	0	0	12918	0	0	6822	0	0	8184	0	0	9924	0	0	10582	0	0	12198	0	0	11289	0	0	8352	0	0	10898	0	0	7553	0	0	8847
Firmicutes	Clostridia	Clostridiales	Lachnospiraceae	Roseburia	0.0107551	0.0799616	0.294356		0.821328	0.817771	0.471628	0.191787	0.0718287	0.0487671	42	11746	0.357569	104	12918	0.805078	20	6822	0.293169	251	8184	3.06696	75	9924	0.755744	40	10582	0.378	55	12198	0.450894	95	11289	0.841527	37	8352	0.443008	33	10898	0.302808	45	7553	0.59579	29	8847
Firmicutes	Erysipelotrichi	Erysipelotrichales	Erysipelotrichaceae	Allobaculum	0.57459	0.646413	0.0417274		0.0358911	0.0185912	0.0318737	0.0281268	0.0653605	0.118669	4	11746	0.0340541	1	12918	0.00774114	3	6822	0.0439754	1	8184	0.012219	6	9924	0.0604595	4	10582	0.0378	6	12198	0.0491884	2	11289	0.0177164	5	8352	0.0598659	1	10898	0.009176	2	7553	0.0264795	2	8847
Proteobacteria	Gammaproteobacteria	Pseudomonadales	Moraxellaceae	Enhydrobacter	0.359224	0.620477	0.0757333		0.000860126	0.0024328	0.00105031	0.00315093	0.0615388	0.171254	0	11746	0	1	12918	0.00774114	0	6822	0	0	8184	0	0	9924	0	0	10582	0	0	12198	0	0	11289	0	0	8352	0	0	10898	0	0	7553	0	0	8847
Firmicutes	Clostridia	Clostridiales	Ruminococcaceae	Papillibacter	1.25992e-05	0.00107723	0.580141		0.360156	0.162053	0.654269	0.316848	0.0601769	0.0607683	18	11746	0.153244	66	12918	0.510915	35	6822	0.513046	30	8184	0.366569	31	9924	0.312374	35	10582	0.33075	18	12198	0.147565	74	11289	0.655505	21	8352	0.251437	128	10898	1.17453	71	7553	0.940024	33	8847
Actinobacteria	Actinobacteria	Coriobacteriales	Coriobacteriaceae	Enterorhabdus	0.0655857	0.243808	0.189066		0.0336477	0.021279	0.0176007	0.015771	0.0553194	0.0491518	3	11746	0.0255406	9	12918	0.0696702	1	6822	0.0146585	5	8184	0.0610948	2	9924	0.0201532	5	10582	0.04725	1	12198	0.00819807	5	11289	0.0442909	1	8352	0.0119732	2	10898	0.018352	0	7553	0	4	8847
Firmicutes	Clostridia	Clostridiales	Lachnospiraceae	Epulopiscium	0.00631733	0.056856	0.322654		0	0	0	0	0.0538267	0.0631266	0	11746	0	0	12918	0	0	6822	0	0	8184	0	0	9924	0	0	10582	0	0	12198	0	0	11289	0	0	8352	0	0	10898	0	0	7553	0	0	8847
Proteobacteria	Betaproteobacteria	Burkholderiales	Alcaligenaceae	Parasutterella	0.000131887	0.00563818	0.497016		0.258947	0.126462	0.227376	0.101073	0.0483121	0.028769	37	11746	0.315001	9	12918	0.0696702	34	6822	0.498388	20	8184	0.244379	18	9924	0.181378	22	10582	0.2079	24	12198	0.196754	21	11289	0.186022	36	8352	0.431034	18	10898	0.165168	9	7553	0.119158	35	8847
Actinobacteria	Actinobacteria	Coriobacteriales	Coriobacteriaceae	Eggerthella	0.0288144	0.149311	0.238783		0.00388785	0.00820289	0.00645734	0.019372	0.043008	0.0505308	3	11746	0.0255406	0	12918	0	0	6822	0	0	8184	0	0	9924	0	1	10582	0.00945001	0	12198	0	0	11289	0	0	8352	0	0	10898	0	0	7553	0	0	8847
Proteobacteria	Deltaproteobacteria	Desulfovibrionales	Desulfovibrionaceae	Desulfovibrio	0.21973	0.500983	0.110029		0.00550733	0.00670813	0.0671536	0.109421	0.0424165	0.0515018	0	11746	0	1	12918	0.00774114	1	6822	0.0146585	0	8184	0	0	9924	0	1	10582	0.00945001	0	12198	0	2	11289	0.0177164	0	8352	0	0	10898	0	1	7553	0.0132398	0	8847
Proteobacteria	Betaproteobacteria	Burkholderiales	Oxalobacteraceae	Oxalobacter	0.921423	0.932327	0.00627534		0.0393788	0.0196114	0.0439044	0.0220589	0.0401938	0.0309558	8	11746	0.0681083	4	12918	0.0309645	5	6822	0.0732923	2	8184	0.0244379	2	9924	0.0201532	5	10582	0.04725	3	12198	0.0245942	2	11289	0.0177164	4	8352	0.0478927	7	10898	0.064232	0	7553	0	4	8847
Firmicutes	Clostridia	Clostridiales	Ruminococcaceae	Oscillospira	0.407543	0.497785	0.066717		0.0193781	0.0176118	0.0125243	0.011185	0.0367176	0.0626762	0	11746	0	2	12918	0.0154823	0	6822	0	3	8184	0.0366569	1	9924	0.0100766	5	10582	0.04725	5	12198	0.0409903	0	11289	0	2	8352	0.0239464	3	10898	0.027528	0	7553	0	2	8847
Firmicutes	Clostridia	Clostridiales	Veillonellaceae	Megamonas	0.00602743	0.0572606	0.325098		0.000910896	0.0025764	0.00232501	0.00467701	0.0360019	0.0397325	0	11746	0	0	12918	0	0	6822	0	0	8184	0	0	9924	0	0	10582	0	1	12198	0.00819807	0	11289	0	0	8352	0	0	10898	0	0	7553	0	0	8847
Firmicutes	Clostridia	Clostridiales	Lachnospiraceae	Butyrivibrio	0.0438462	0.182871	0.2138		0.0531225	0.0289451	0.0206047	0.0145606	0.0349621	0.0296386	3	11746	0.0255406	5	12918	0.0387057	3	6822	0.0439754	3	8184	0.0366569	3	9924	0.0302297	7	10582	0.0661501	5	12198	0.0409903	14	11289	0.124015	6	8352	0.0718391	2	10898	0.018352	1	7553	0.0132398	2	8847
Firmicutes	Clostridia	Clostridiales	Clostridiaceae	Sarcina	0.0590255	0.224297	0.195614		0.017558	0.0127169	0.0134066	0.0154249	0.0349549	0.0261374	1	11746	0.00851354	3	12918	0.0232234	1	6822	0.0146585	0	8184	0	4	9924	0.0403063	3	10582	0.02835	2	12198	0.0163961	3	11289	0.0265745	0	8352	0	1	10898	0.009176	3	7553	0.0397193	1	8847
Proteobacteria	Gammaproteobacteria	Enterobacteriales	Enterobacteriaceae	Proteus	0.190441	0.452298	0.119768		0	0	0	0	0.0344603	0.075618	0	11746	0	0	12918	0	0	6822	0	0	8184	0	0	9924	0	0	10582	0	0	12198	0	0	11289	0	0	8352	0	0	10898	0	0	7553	0	0	8847
Firmicutes	Clostridia	Clostridiales	Lachnospiraceae	Catabacter	0.0004052	0.00692891	0.451658		0.0159541	0.0121314	0.00680368	0.00747835	0.0307711	0.0128985	3	11746	0.0255406	2	12918	0.0154823	0	6822	0	2	8184	0.0244379	4	9924	0.0403063	1	10582	0.00945001	2	12198	0.0163961	0	11289	0	1	8352	0.0119732	1	10898	0.009176	0	7553	0	1	8847
Firmicutes	Clostridia	Clostridiales	Lachnospiraceae	Moryella	0.469372	0.565229	0.0565214		0.0519988	0.0380249	0.0444085	0.0366407	0.0302132	0.0356813	0	11746	0	8	12918	0.0619291	4	6822	0.0586338	2	8184	0.0244379	6	9924	0.0604595	3	10582	0.02835	17	12198	0.139367	8	11289	0.0708654	2	8352	0.0239464	6	10898	0.055056	1	7553	0.0132398	12	8847
Bacteroidetes	Bacteroidia	Bacteroidales	Prevotellaceae	Paraprevotella	0.0698395	0.254097	0.185137		0	0	0.0012747	0.00382409	0.028551	0.0472255	0	11746	0	0	12918	0	0	6822	0	0	8184	0	0	9924	0	0	10582	0	0	12198	0	0	11289	0	0	8352	0	0	10898	0	0	7553	0	0	8847
Firmicutes	Clostridia	Clostridiales	Lachnospiraceae	Pseudobutyrivibrio	0.570712	0.646303	0.0422264		0.0412212	0.0189233	0.0327691	0.0316048	0.0267147	0.0308179	6	11746	0.0510812	2	12918	0.0154823	3	6822	0.0439754	3	8184	0.0366569	2	9924	0.0201532	6	10582	0.0567001	7	12198	0.0573865	2	11289	0.0177164	6	8352	0.0718391	5	10898	0.04588	4	7553	0.0529591	1	8847
Firmicutes	Erysipelotrichi	Erysipelotrichales	Erysipelotrichaceae	Catenibacterium	0.137413	0.385208	0.14159		0.00797846	0.0156283	0.00807947	0.0168427	0.0265591	0.029326	0	11746	0	0	12918	0	0	6822	0	0	8184	0	5	9924	0.0503829	1	10582	0.00945001	0	12198	0	0	11289	0	1	8352	0.0119732	0	10898	0	0	7553	0	5	8847
Proteobacteria	Deltaproteobacteria	Desulfovibrionales	Desulfovibrionaceae	Bilophila	0.013383	0.0915394	0.28239		0	0	0	0	0.0263883	0.0340494	0	11746	0	0	12918	0	0	6822	0	0	8184	0	0	9924	0	0	10582	0	0	12198	0	0	11289	0	0	8352	0	0	10898	0	0	7553	0	0	8847
Firmicutes	Clostridia	Clostridiales	Peptococcaceae	Desulfotomaculum	0.0237745	0.150572	0.249958		0	0	0	0	0.0251507	0.0352644	0	11746	0	0	12918	0	0	6822	0	0	8184	0	0	9924	0	0	10582	0	0	12198	0	0	11289	0	0	8352	0	0	10898	0	0	7553	0	0	8847
Proteobacteria	Gammaproteobacteria	Enterobacteriales	Enterobacteriaceae	Tatumella	0.151147	0.38009	0.135277		0	0	0	0	0.0229455	0.0469571	0	11746	0	0	12918	0	0	6822	0	0	8184	0	0	9924	0	0	10582	0	0	12198	0	0	11289	0	0	8352	0	0	10898	0	0	7553	0	0	8847
Firmicutes	Erysipelotrichi	Erysipelotrichales	Erysipelotrichaceae	Holdemania	0.716775	0.761295	0.0252896		0.0131292	0.0122938	0.0177817	0.0168607	0.0207462	0.0254829	0	11746	0	0	12918	0	2	6822	0.0293169	0	8184	0	2	9924	0.0201532	3	10582	0.02835	2	12198	0.0163961	0	11289	0	2	8352	0.0239464	1	10898	0.009176	1	7553	0.0132398	1	8847
Firmicutes	Erysipelotrichi	Erysipelotrichales	Erysipelotrichaceae	Asteroleplasma	0.819276	0.843953	0.0152165		0.0176513	0.0244596	0.027183	0.0425524	0.019708	0.0284171	0	11746	0	1	12918	0.00774114	5	6822	0.0732923	1	8184	0.012219	0	9924	0	0	10582	0	0	12198	0	2	11289	0.0177164	4	8352	0.0478927	3	10898	0.027528	0	7553	0	0	8847
Proteobacteria	Gammaproteobacteria	Pseudomonadales	Pseudomonadaceae	Pseudomonas	0.000393937	0.0074848	0.452846		0	0	0	0	0.017671	0.0157224	0	11746	0	0	12918	0	0	6822	0	0	8184	0	0	9924	0	0	10582	0	0	12198	0	0	11289	0	0	8352	0	0	10898	0	0	7553	0	0	8847
Firmicutes	Clostridia	Clostridiales	Ruminococcaceae	Fastidiosipila	0.767387	0.800141	0.0201605		0.0114548	0.00915665	0.0166924	0.0162415	0.0168985	0.0228525	1	11746	0.00851354	0	12918	0	1	6822	0.0146585	2	8184	0.0244379	1	9924	0.0100766	3	10582	0.02835	1	12198	0.00819807	1	11289	0.00885818	0	8352	0	1	10898	0.009176	1	7553	0.0132398	1	8847
Firmicutes	Clostridia	Clostridiales	Ruminococcaceae	Oscillibacter	0.343036	0.598564	0.0790057		0.0290468	0.0105998	0.0252692	0.0204839	0.0168689	0.0187375	5	11746	0.0425677	3	12918	0.0232234	2	6822	0.0293169	2	8184	0.0244379	5	9924	0.0503829	3	10582	0.02835	3	12198	0.0245942	3	11289	0.0265745	1	8352	0.0119732	2	10898	0.018352	3	7553	0.0397193	4	8847
Bacteroidetes	Bacteroidia	Bacteroidales	Prevotellaceae	Prevotella	0.0251919	0.143594	0.24661		0.0038192	0.00564581	0.00458615	0.00939989	0.0149311	0.010645	0	11746	0	1	12918	0.00774114	1	6822	0.0146585	0	8184	0	0	9924	0	0	10582	0	0	12198	0	0	11289	0	1	8352	0.0119732	3	10898	0.027528	0	7553	0	0	8847
Bacteroidetes	Bacteroidia	Bacteroidales	Porphyromonadaceae	Paludibacter	0.0344716	0.173372	0.228214		0.00162872	0.00460671	0.0009176	0.0027528	0.0125151	0.0159715	0	11746	0	0	12918	0	1	6822	0.0146585	0	8184	0	0	9924	0	0	10582	0	0	12198	0	0	11289	0	0	8352	0	1	10898	0.009176	0	7553	0	0	8847
Bacteroidetes	Bacteroidia	Bacteroidales	Porphyromonadaceae	Proteiniphilum	0.000139564	0.0047731	0.494822		0	0	0	0	0.0122246	0.00999793	0	11746	0	0	12918	0	0	6822	0	0	8184	0	0	9924	0	0	10582	0	0	12198	0	0	11289	0	0	8352	0	0	10898	0	0	7553	0	0	8847
Firmicutes	Clostridia	Clostridiales	Family XI Incertae Sedis	Sedimentibacter	0.0036976	0.0371935	0.349995		0	0	0	0	0.0112347	0.0123927	0	11746	0	0	12918	0	0	6822	0	0	8184	0	0	9924	0	0	10582	0	0	12198	0	0	11289	0	0	8352	0	0	10898	0	0	7553	0	0	8847
Firmicutes	Bacilli	Lactobacillales	Lactobacillaceae	Lactobacillus	0.0190106	0.125031	0.262749		0.0536465	0.0551223	0.0135957	0.0149457	0.0104936	0.00834926	4	11746	0.0340541	2	12918	0.0154823	5	6822	0.0732923	0	8184	0	8	9924	0.0806127	20	10582	0.189	2	12198	0.0163961	7	11289	0.0620073	1	8352	0.0119732	1	10898	0.009176	1	7553	0.0132398	3	8847
Firmicutes	Clostridia	Clostridiales	Lachnospiraceae	Dorea	0.00647204	0.0553359	0.321393		0.00598476	0.00573138	0.0215074	0.0102113	0.00961442	0.0116479	1	11746	0.00851354	2	12918	0.0154823	0	6822	0	1	8184	0.012219	0	9924	0	1	10582	0.00945001	1	12198	0.00819807	0	11289	0	0	8352	0	3	10898	0.027528	1	7553	0.0132398	2	8847
Firmicutes	Bacilli	Bacillales	Staphylococcaceae	Staphylococcus	0.0419051	0.183738	0.216533		0	0	0	0	0.00958374	0.0147557	0	11746	0	0	12918	0	0	6822	0	0	8184	0	0	9924	0	0	10582	0	0	12198	0	0	11289	0	0	8352	0	0	10898	0	0	7553	0	0	8847
Proteobacteria	Betaproteobacteria	Burkholderiales	Comamonadaceae	Brachymonas	0.03782	0.179645	0.22269		0	0	0	0	0.00840783	0.0127148	0	11746	0	0	12918	0	0	6822	0	0	8184	0	0	9924	0	0	10582	0	0	12198	0	0	11289	0	0	8352	0	0	10898	0	0	7553	0	0	8847
Firmicutes	Clostridia	Clostridiales	Ruminococcaceae	Anaerofilum	0.553781	0.65308	0.0444426		0.0044698	0.00530423	0.0110426	0.016491	0.00836216	0.0120566	1	11746	0.00851354	0	12918	0	1	6822	0.0146585	0	8184	0	0	9924	0	0	10582	0	1	12198	0.00819807	1	11289	0.00885818	0	8352	0	1	10898	0.009176	0	7553	0	0	8847
Firmicutes	Clostridia	Clostridiales	Lachnospiraceae	Anaerosporobacter	0.293846	0.620341	0.0899063		0.00291443	0.00586803	0.00415836	0.00660301	0.00816231	0.00852928	1	11746	0.00851354	0	12918	0	0	6822	0	0	8184	0	0	9924	0	0	10582	0	0	12198	0	2	11289	0.0177164	0	8352	0	0	10898	0	0	7553	0	0	8847
Firmicutes	Clostridia	Clostridiales	Eubacteriaceae	Anaerofustis	0.335965	0.683929	0.0804802		0.00203424	0.00380828	0.00218064	0.00436494	0.00807888	0.0153163	0	11746	0	0	12918	0	0	6822	0	0	8184	0	0	9924	0	1	10582	0.00945001	0	12198	0	1	11289	0.00885818	0	8352	0	0	10898	0	0	7553	0	1	8847
Tenericutes	Mollicutes	Anaeroplasmatales	Anaeroplasmataceae	Anaeroplasma	0.384639	0.644835	0.0708604		0.0530414	0.0920454	0.0410991	0.081287	0.00706164	0.0137513	36	11746	0.306487	0	12918	0	3	6822	0.0439754	1	8184	0.012219	0	9924	0	7	10582	0.0661501	3	12198	0.0245942	0	11289	0	2	8352	0.0239464	0	10898	0	0	7553	0	6	8847
Firmicutes	Clostridia	Clostridiales	Lachnospiraceae	Acetitomaculum	0.0242499	0.142991	0.248815		0.0437686	0.0267352	0.0512706	0.0515958	0.00636984	0.0125152	0	11746	0	5	12918	0.0387057	4	6822	0.0586338	1	8184	0.012219	4	9924	0.0403063	5	10582	0.04725	8	12198	0.0655845	4	11289	0.0354327	8	8352	0.0957854	2	10898	0.018352	1	7553	0.0132398	1	8847
Actinobacteria	Actinobacteria	Coriobacteriales	Coriobacteriaceae	Collinsella	0.336707	0.677376	0.0803241		0.00105	0.00296985	0.00465001	0.00935401	0.00630467	0.00771606	0	11746	0	0	12918	0	0	6822	0	0	8184	0	0	9924	0	1	10582	0.00945001	0	12198	0	0	11289	0	0	8352	0	0	10898	0	0	7553	0	0	8847
Firmicutes	Bacilli	Bacillales	Paenibacillaceae	Brevibacillus	0.310553	0.647616	0.0860268		0	0	0	0	0.00617289	0.0162861	0	11746	0	0	12918	0	0	6822	0	0	8184	0	0	9924	0	0	10582	0	0	12198	0	0	11289	0	0	8352	0	0	10898	0	0	7553	0	0	8847
Proteobacteria	Alphaproteobacteria	Rhodobacterales	Rhodobacteraceae	Rhodobacter	0.0937627	0.320668	0.166462		0	0	0	0	0.00596381	0.0108021	0	11746	0	0	12918	0	0	6822	0	0	8184	0	0	9924	0	0	10582	0	0	12198	0	0	11289	0	0	8352	0	0	10898	0	0	7553	0	0	8847
Firmicutes	Clostridia	Clostridiales	Family XIII Incertae Sedis	Mogibacterium	0.10695	0.32658	0.157982		0.000945949	0.00267555	0	0	0.00539784	0.00902054	1	11746	0.00851354	0	12918	0	0	6822	0	0	8184	0	0	9924	0	0	10582	0	0	12198	0	0	11289	0	0	8352	0	0	10898	0	0	7553	0	0	8847
Firmicutes	Bacilli	Bacillales	Planococcaceae	Kurthia	0.142636	0.375242	0.139124		0	0	0	0	0.00529378	0.0106589	0	11746	0	0	12918	0	0	6822	0	0	8184	0	0	9924	0	0	10582	0	0	12198	0	0	11289	0	0	8352	0	0	10898	0	0	7553	0	0	8847
Actinobacteria	Actinobacteria	Coriobacteriales	Coriobacteriaceae	Denitrobacterium	0.557599	0.644253	0.0439374		0.00177102	0.00331503	0.00484025	0.00844731	0.00520094	0.00792383	0	11746	0	1	12918	0.00774114	0	6822	0	0	8184	0	0	9924	0	0	10582	0	1	12198	0.00819807	0	11289	0	0	8352	0	1	10898	0.009176	2	7553	0.0264795	0	8847
Proteobacteria	Gammaproteobacteria	Pseudomonadales	Moraxellaceae	Acinetobacter	0.396677	0.652229	0.0686551		0.0149314	0.0217027	0.00696941	0.0139393	0.00518264	0.00798283	1	11746	0.00851354	1	12918	0.00774114	0	6822	0	6	8184	0.0733138	0	9924	0	2	10582	0.0189	1	12198	0.00819807	2	11289	0.0177164	0	8352	0	0	10898	0	0	7553	0	0	8847
Firmicutes	Clostridia	Clostridiales	Lachnospiraceae	Johnsonella	0.743649	0.780147	0.022526		0.00639396	0.0100367	0.00339379	0.00526417	0.00493108	0.00818679	1	11746	0.00851354	0	12918	0	0	6822	0	2	8184	0.0244379	0	9924	0	0	10582	0	3	12198	0.0245942	0	11289	0	0	8352	0	0	10898	0	1	7553	0.0132398	0	8847
Firmicutes	Erysipelotrichi	Erysipelotrichales	Erysipelotrichaceae	Turicibacter	0.395715	0.656963	0.0688291		0.00277025	0.00537416	0.000916674	0.00275002	0.00484585	0.00842487	0	11746	0	2	12918	0.0154823	0	6822	0	0	8184	0	0	9924	0	1	10582	0.00945001	0	12198	0	0	11289	0	0	8352	0	0	10898	0	0	7553	0	0	8847
Firmicutes	Clostridia	Unclassified	Thermoanaerobacteraceae	Gelria	0.140423	0.387296	0.140159		0	0	0	0	0.00466913	0.00936081	0	11746	0	0	12918	0	0	6822	0	0	8184	0	0	9924	0	0	10582	0	0	12198	0	0	11289	0	0	8352	0	0	10898	0	0	7553	0	0	8847
Firmicutes	Clostridia	Clostridiales	Veillonellaceae	Allisonella	0.0365167	0.17841	0.224785		0	0	0	0	0.00450144	0.00676639	0	11746	0	0	12918	0	0	6822	0	0	8184	0	0	9924	0	0	10582	0	0	12198	0	0	11289	0	0	8352	0	0	10898	0	0	7553	0	0	8847
Firmicutes	Bacilli	Lactobacillales	Streptococcaceae	Lactococcus	0.0410807	0.184863	0.21773		0.000860126	0.0024328	0	0	0.00401339	0.00515175	0	11746	0	1	12918	0.00774114	0	6822	0	0	8184	0	0	9924	0	0	10582	0	0	12198	0	0	11289	0	0	8352	0	0	10898	0	0	7553	0	0	8847
Firmicutes	Clostridia	Clostridiales	Family XI Incertae Sedis	Finegoldia	0.0104542	0.0812575	0.295895		0	0	0	0	0.00357011	0.00445768	0	11746	0	0	12918	0	0	6822	0	0	8184	0	0	9924	0	0	10582	0	0	12198	0	0	11289	0	0	8352	0	0	10898	0	0	7553	0	0	8847
Actinobacteria	Actinobacteria	Coriobacteriales	Coriobacteriaceae	Adlercreutzia	0.264017	0.57148	0.0973692		0	0	0.00487477	0.0095099	0.00352194	0.00441181	0	11746	0	0	12918	0	0	6822	0	0	8184	0	0	9924	0	0	10582	0	0	12198	0	0	11289	0	0	8352	0	0	10898	0	0	7553	0	0	8847
Bacteroidetes	Flavobacteria	Flavobacteriales	Flavobacteriaceae	Capnocytophaga	0.728874	0.769368	0.0240337		0.00135766	0.00384005	0.00207074	0.00417483	0.00351917	0.00799786	0	11746	0	0	12918	0	0	6822	0	1	8184	0.012219	0	9924	0	0	10582	0	0	12198	0	0	11289	0	0	8352	0	1	10898	0.009176	0	7553	0	0	8847
Firmicutes	Clostridia	Clostridiales	Eubacteriaceae	Pseudoramibacter	0.230515	0.511923	0.106742		0.00270449	0.00529507	0.0106695	0.0162541	0.00341833	0.00532772	0	11746	0	2	12918	0.0154823	0	6822	0	0	8184	0	0	9924	0	0	10582	0	0	12198	0	1	11289	0.00885818	0	8352	0	0	10898	0	1	7553	0.0132398	2	8847
Firmicutes	Clostridia	Clostridiales	Lachnospiraceae	Syntrophococcus	0.814078	0.843681	0.0156985		0.00203424	0.00380828	0.00217113	0.00434686	0.00336701	0.00582247	0	11746	0	0	12918	0	0	6822	0	0	8184	0	0	9924	0	1	10582	0.00945001	0	12198	0	1	11289	0.00885818	0	8352	0	0	10898	0	0	7553	0	1	8847
Firmicutes	Clostridia	Clostridiales	Eubacteriaceae	Alkalibacter	0.598865	0.652267	0.0386723		0.00172025	0.00486561	0.00105031	0.00315093	0.00322918	0.00552152	0	11746	0	2	12918	0.0154823	0	6822	0	0	8184	0	0	9924	0	0	10582	0	0	12198	0	0	11289	0	0	8352	0	0	10898	0	0	7553	0	0	8847
Proteobacteria	Gammaproteobacteria	Enterobacteriales	Enterobacteriaceae	Klebsiella	0.23358	0.51208	0.105834		0	0	0	0	0.00319114	0.00750792	0	11746	0	0	12918	0	0	6822	0	0	8184	0	0	9924	0	0	10582	0	0	12198	0	0	11289	0	0	8352	0	0	10898	0	0	7553	0	0	8847
Bacteroidetes	Bacteroidia	Bacteroidales	Prevotellaceae	Phocaeicola	0.8337	0.848588	0.0138935		0.00571434	0.00547667	0.00529591	0.0158877	0.00297799	0.00456824	0	11746	0	1	12918	0.00774114	1	6822	0.0146585	0	8184	0	0	9924	0	0	10582	0	1	12198	0.00819807	1	11289	0.00885818	1	8352	0.0119732	0	10898	0	4	7553	0.0529591	0	8847
Proteobacteria	Deltaproteobacteria	Syntrophobacterales	Syntrophaceae	Smithella	0.219649	0.507568	0.110054		0	0	0	0	0.00290077	0.00667684	0	11746	0	0	12918	0	0	6822	0	0	8184	0	0	9924	0	0	10582	0	0	12198	0	0	11289	0	0	8352	0	0	10898	0	0	7553	0	0	8847
Firmicutes	Clostridia	Clostridiales	Veillonellaceae	Dendrosporobacter	0.222999	0.501748	0.109017		0	0	0	0	0.0028798	0.00666389	0	11746	0	0	12918	0	0	6822	0	0	8184	0	0	9924	0	0	10582	0	0	12198	0	0	11289	0	0	8352	0	0	10898	0	0	7553	0	0	8847
Proteobacteria	Gammaproteobacteria	Pasteurellales	Pasteurellaceae	Haemophilus	0.0403154	0.186323	0.218861		0	0	0	0	0.00259061	0.0039615	0	11746	0	0	12918	0	0	6822	0	0	8184	0	0	9924	0	0	10582	0	0	12198	0	0	11289	0	0	8352	0	0	10898	0	0	7553	0	0	8847
Firmicutes	Bacilli	Bacillales	Planococcaceae	Solibacillus	0.0432217	0.184773	0.214667		0	0	0	0	0.00251955	0.00390073	0	11746	0	0	12918	0	0	6822	0	0	8184	0	0	9924	0	0	10582	0	0	12198	0	0	11289	0	0	8352	0	0	10898	0	0	7553	0	0	8847
Firmicutes	Erysipelotrichi	Erysipelotrichales	Erysipelotrichaceae	Coprobacillus	0.998444	1.00432	0.000119762		0.00226856	0.00434862	0.00217113	0.00434686	0.00227887	0.00473061	0	11746	0	0	12918	0	0	6822	0	1	8184	0.012219	0	9924	0	0	10582	0	1	12198	0.00819807	0	11289	0	0	8352	0	0	10898	0	0	7553	0	1	8847
Actinobacteria	Actinobacteria	Actinomycetales	Dermabacteraceae	Brachybacterium	0.401118	0.544374	0.0678571		0	0	0	0	0.00218938	0.00656814	0	11746	0	0	12918	0	0	6822	0	0	8184	0	0	9924	0	0	10582	0	0	12198	0	0	11289	0	0	8352	0	0	10898	0	0	7553	0	0	8847
Proteobacteria	Alphaproteobacteria	Rickettsiales	Unclassified	Candidatus Odyssella	0.401118	0.566869	0.0678571		0	0	0	0	0.00218938	0.00656814	0	11746	0	0	12918	0	0	6822	0	0	8184	0	0	9924	0	0	10582	0	0	12198	0	0	11289	0	0	8352	0	0	10898	0	0	7553	0	0	8847
Proteobacteria	Betaproteobacteria	Burkholderiales	Comamonadaceae	Aquabacterium	0.401118	0.571593	0.0678571		0	0	0	0	0.00218938	0.00656814	0	11746	0	0	12918	0	0	6822	0	0	8184	0	0	9924	0	0	10582	0	0	12198	0	0	11289	0	0	8352	0	0	10898	0	0	7553	0	0	8847
Firmicutes	Clostridia	Clostridiales	Lachnospiraceae	Robinsoniella	0.401118	0.508083	0.0678571		0	0	0	0	0.00213417	0.0064025	0	11746	0	0	12918	0	0	6822	0	0	8184	0	0	9924	0	0	10582	0	0	12198	0	0	11289	0	0	8352	0	0	10898	0	0	7553	0	0	8847
Firmicutes	Clostridia	Clostridiales	Lachnospiraceae	Oribacterium	0.00202615	0.0216545	0.379387		0.0268838	0.0147975	0.0224739	0.0184621	0.00210261	0.00421975	2	11746	0.0170271	2	12918	0.0154823	1	6822	0.0146585	2	8184	0.0244379	1	9924	0.0100766	2	10582	0.0189	6	12198	0.0491884	5	11289	0.0442909	4	8352	0.0478927	2	10898	0.018352	0	7553	0	1	8847
Firmicutes	Clostridia	Clostridiales	Ruminococcaceae	Hydrogenoanaerobacterium	0.417009	0.505734	0.0650671		0.00221779	0.00428124	0.00484298	0.00636334	0.00195078	0.00393787	0	11746	0	1	12918	0.00774114	0	6822	0	1	8184	0.012219	0	9924	0	0	10582	0	0	12198	0	0	11289	0	0	8352	0	2	10898	0.018352	0	7553	0	0	8847
Firmicutes	Bacilli	Lactobacillales	Leuconostocaceae	Leuconostoc	0.117506	0.352519	0.151862		0.00433321	0.00636001	0	0	0.00182914	0.00366761	0	11746	0	2	12918	0.0154823	1	6822	0.0146585	0	8184	0	0	9924	0	0	10582	0	0	12198	0	1	11289	0.00885818	0	8352	0	0	10898	0	0	7553	0	0	8847
Spirochaetes	Spirochaetia	Spirochaetales	Spirochaetaceae	Spirochaeta	0.157681	0.390774	0.132458		0	0	0	0	0.00181998	0.00377008	0	11746	0	0	12918	0	0	6822	0	0	8184	0	0	9924	0	0	10582	0	0	12198	0	0	11289	0	0	8352	0	0	10898	0	0	7553	0	0	8847
Bacteroidetes	Sphingobacteria	Sphingobacteriales	Flammeovirgaceae	Flammeovirga	0.1413	0.377537	0.139747		0	0	0	0	0.00179963	0.00361413	0	11746	0	0	12918	0	0	6822	0	0	8184	0	0	9924	0	0	10582	0	0	12198	0	0	11289	0	0	8352	0	0	10898	0	0	7553	0	0	8847
Firmicutes	Bacilli	Lactobacillales	Streptococcaceae	Streptococcus	0.828172	0.848008	0.014398		0.00296399	0.00422773	0.00224065	0.00457292	0.00173683	0.0034787	0	11746	0	1	12918	0.00774114	0	6822	0	0	8184	0	1	9924	0.0100766	0	10582	0	0	12198	0	1	11289	0.00885818	0	8352	0	0	10898	0	1	7553	0.0132398	0	8847
Proteobacteria	Betaproteobacteria	Rhodocyclales	Rhodocyclaceae	Thauera	0.499644	0.597477	0.0519744		0	0	0.0012747	0.00382409	0.00168444	0.0034193	0	11746	0	0	12918	0	0	6822	0	0	8184	0	0	9924	0	0	10582	0	0	12198	0	0	11289	0	0	8352	0	0	10898	0	0	7553	0	0	8847
Proteobacteria	Gammaproteobacteria	Aeromonadales	Succinivibrionaceae	Ruminobacter	0.554162	0.644637	0.0443921		0	0	0.0031224	0.00936719	0.00168444	0.0034193	0	11746	0	0	12918	0	0	6822	0	0	8184	0	0	9924	0	0	10582	0	0	12198	0	0	11289	0	0	8352	0	0	10898	0	0	7553	0	0	8847
Firmicutes	Clostridia	Clostridiales	Ruminococcaceae	Acetanaerobacterium	0.548159	0.650939	0.0451924		0.000860126	0.0024328	0.00313217	0.00489742	0.00165317	0.0049595	0	11746	0	1	12918	0.00774114	0	6822	0	0	8184	0	0	9924	0	0	10582	0	0	12198	0	0	11289	0	0	8352	0	0	10898	0	0	7553	0	0	8847
Proteobacteria	Gammaproteobacteria	Enterobacteriales	Enterobacteriaceae	Pantoea	0.401118	0.535869	0.0678571		0	0	0	0	0.00142278	0.00426834	0	11746	0	0	12918	0	0	6822	0	0	8184	0	0	9924	0	0	10582	0	0	12198	0	0	11289	0	0	8352	0	0	10898	0	0	7553	0	0	8847
Actinobacteria	Actinobacteria	Actinomycetales	Nocardiaceae	Rhodococcus	0.401118	0.511875	0.0678571		0	0	0	0	0.00138083	0.0041425	0	11746	0	0	12918	0	0	6822	0	0	8184	0	0	9924	0	0	10582	0	0	12198	0	0	11289	0	0	8352	0	0	10898	0	0	7553	0	0	8847
Fusobacteria	Fusobacteriia	Fusobacteriales	Fusobacteriaceae	Fusobacterium	0.170113	0.415561	0.127379		0.00941147	0.0105786	0.0154467	0.0244863	0.00109469	0.00328407	0	11746	0	0	12918	0	0	6822	0	1	8184	0.012219	3	9924	0.0302297	1	10582	0.00945001	0	12198	0	1	11289	0.00885818	2	8352	0.0239464	1	10898	0.009176	0	7553	0	5	8847
Actinobacteria	Actinobacteria	Actinomycetales	Bogoriellaceae	Georgenia	0.401118	0.523597	0.0678571		0	0	0	0	0.00109469	0.00328407	0	11746	0	0	12918	0	0	6822	0	0	8184	0	0	9924	0	0	10582	0	0	12198	0	0	11289	0	0	8352	0	0	10898	0	0	7553	0	0	8847
Actinobacteria	Actinobacteria	Actinomycetales	Dietziaceae	Dietzia	0.401118	0.596445	0.0678571		0	0	0	0	0.00109469	0.00328407	0	11746	0	0	12918	0	0	6822	0	0	8184	0	0	9924	0	0	10582	0	0	12198	0	0	11289	0	0	8352	0	0	10898	0	0	7553	0	0	8847
Proteobacteria	Alphaproteobacteria	Rhizobiales	Hyphomicrobiaceae	Hyphomicrobium	0.596789	0.654173	0.038929		0.00111962	0.00316676	0	0	0.00109469	0.00328407	0	11746	0	0	12918	0	0	6822	0	0	8184	0	1	9924	0.0100766	0	10582	0	0	12198	0	0	11289	0	0	8352	0	0	10898	0	0	7553	0	0	8847
Proteobacteria	Alphaproteobacteria	Sphingomonadales	Sphingomonadaceae	Sphingomonas	0.593433	0.658942	0.0393458		0.000860126	0.0024328	0	0	0.00109469	0.00328407	0	11746	0	1	12918	0.00774114	0	6822	0	0	8184	0	0	9924	0	0	10582	0	0	12198	0	0	11289	0	0	8352	0	0	10898	0	0	7553	0	0	8847
Proteobacteria	Alphaproteobacteria	Sphingomonadales	Erythrobacteraceae	Porphyrobacter	0.593433	0.663249	0.0393458		0.000860126	0.0024328	0	0	0.00109469	0.00328407	0	11746	0	1	12918	0.00774114	0	6822	0	0	8184	0	0	9924	0	0	10582	0	0	12198	0	0	11289	0	0	8352	0	0	10898	0	0	7553	0	0	8847
Firmicutes	Erysipelotrichi	Erysipelotrichales	Erysipelotrichaceae	Erysipelothrix	0.401118	0.515723	0.0678571		0	0	0	0	0.000973047	0.00291914	0	11746	0	0	12918	0	0	6822	0	0	8184	0	0	9924	0	0	10582	0	0	12198	0	0	11289	0	0	8352	0	0	10898	0	0	7553	0	0	8847
Firmicutes	Bacilli	Bacillales	Bacillaceae	Ureibacillus	0.401118	0.553155	0.0678571		0	0	0	0	0.000973047	0.00291914	0	11746	0	0	12918	0	0	6822	0	0	8184	0	0	9924	0	0	10582	0	0	12198	0	0	11289	0	0	8352	0	0	10898	0	0	7553	0	0	8847
Proteobacteria	Deltaproteobacteria	Syntrophobacterales	Syntrophorhabdaceae	Syntrophorhabdus	0.401118	0.623556	0.0678571		0	0	0	0	0.000973047	0.00291914	0	11746	0	0	12918	0	0	6822	0	0	8184	0	0	9924	0	0	10582	0	0	12198	0	0	11289	0	0	8352	0	0	10898	0	0	7553	0	0	8847
Firmicutes	Bacilli	Bacillales	Paenibacillaceae	Paenibacillus	0.565387	0.644541	0.0429168		0	0	0.00210062	0.00630186	0.000910249	0.00273075	0	11746	0	0	12918	0	0	6822	0	0	8184	0	0	9924	0	0	10582	0	0	12198	0	0	11289	0	0	8352	0	0	10898	0	0	7553	0	0	8847
Bacteroidetes	Flavobacteria	Flavobacteriales	Flavobacteriaceae	Formosa	0.401118	0.647087	0.0678571		0	0	0	0	0.000910249	0.00273075	0	11746	0	0	12918	0	0	6822	0	0	8184	0	0	9924	0	0	10582	0	0	12198	0	0	11289	0	0	8352	0	0	10898	0	0	7553	0	0	8847
Bacteroidetes	Flavobacteria	Flavobacteriales	Flavobacteriaceae	Flavobacterium	0.401118	0.601677	0.0678571		0	0	0	0	0.000907935	0.00272381	0	11746	0	0	12918	0	0	6822	0	0	8184	0	0	9924	0	0	10582	0	0	12198	0	0	11289	0	0	8352	0	0	10898	0	0	7553	0	0	8847
Actinobacteria	Actinobacteria	Coriobacteriales	Coriobacteriaceae	Slackia	0.640323	0.693008	0.0337097		0	0	0.00105031	0.00315093	0.000907935	0.00272381	0	11746	0	0	12918	0	0	6822	0	0	8184	0	0	9924	0	0	10582	0	0	12198	0	0	11289	0	0	8352	0	0	10898	0	0	7553	0	0	8847
Firmicutes	Bacilli	Bacillales	Planococcaceae	Planomicrobium	0.401118	0.497038	0.0678571		0	0	0	0	0.000856091	0.00256827	0	11746	0	0	12918	0	0	6822	0	0	8184	0	0	9924	0	0	10582	0	0	12198	0	0	11289	0	0	8352	0	0	10898	0	0	7553	0	0	8847
Proteobacteria	Alphaproteobacteria	Rhizobiales	Rhizobiaceae	Rhizobium	0.401118	0.51963	0.0678571		0	0	0	0	0.000856091	0.00256827	0	11746	0	0	12918	0	0	6822	0	0	8184	0	0	9924	0	0	10582	0	0	12198	0	0	11289	0	0	8352	0	0	10898	0	0	7553	0	0	8847
Firmicutes	Clostridia	Clostridiales	Clostridiaceae	Alkaliphilus	0.401118	0.548729	0.0678571		0	0	0	0	0.000856091	0.00256827	0	11746	0	0	12918	0	0	6822	0	0	8184	0	0	9924	0	0	10582	0	0	12198	0	0	11289	0	0	8352	0	0	10898	0	0	7553	0	0	8847
Proteobacteria	Gammaproteobacteria	Enterobacteriales	Enterobacteriaceae	Trabulsiella	0.401118	0.635104	0.0678571		0	0	0	0	0.000856091	0.00256827	0	11746	0	0	12918	0	0	6822	0	0	8184	0	0	9924	0	0	10582	0	0	12198	0	0	11289	0	0	8352	0	0	10898	0	0	7553	0	0	8847
Actinobacteria	Actinobacteria	Coriobacteriales	Coriobacteriaceae	Gordonibacter	0.705562	0.754069	0.0264711		0.00219048	0.00421767	0.00113033	0.00339098	0.000856091	0.00256827	0	11746	0	1	12918	0.00774114	0	6822	0	0	8184	0	0	9924	0	0	10582	0	0	12198	0	0	11289	0	1	8352	0.0119732	0	10898	0	0	7553	0	1	8847
Firmicutes	Bacilli	Bacillales	Planococcaceae	Sporosarcina	0.401118	0.493462	0.0678571		0	0	0	0	0.000826583	0.00247975	0	11746	0	0	12918	0	0	6822	0	0	8184	0	0	9924	0	0	10582	0	0	12198	0	0	11289	0	0	8352	0	0	10898	0	0	7553	0	0	8847
Spirochaetes	Spirochaetia	Spirochaetales	Spirochaetaceae	Treponema	0.280502	0.599572	0.0931541		0.00203424	0.00380828	0	0	0.000826583	0.00247975	0	11746	0	0	12918	0	0	6822	0	0	8184	0	0	9924	0	1	10582	0.00945001	0	12198	0	1	11289	0.00885818	0	8352	0	0	10898	0	0	7553	0	0	8847
Bacteroidetes	Flavobacteria	Flavobacteriales	Flavobacteriaceae	Maribacter	0.401118	0.617939	0.0678571		0	0	0	0	0.000826583	0.00247975	0	11746	0	0	12918	0	0	6822	0	0	8184	0	0	9924	0	0	10582	0	0	12198	0	0	11289	0	0	8352	0	0	10898	0	0	7553	0	0	8847
Firmicutes	Clostridia	Clostridiales	Veillonellaceae	Megasphaera	0.66859	0.71905	0.0304934		0.00268802	0.00502915	0.00161434	0.00484301	0.000826583	0.00247975	0	11746	0	0	12918	0	0	6822	0	1	8184	0.012219	0	9924	0	0	10582	0	0	12198	0	0	11289	0	1	8352	0.0119732	0	10898	0	0	7553	0	0	8847
Verrucomicrobia	Verrucomicrobiae	Verrucomicrobiales	Verrucomicrobiaceae	Roseibacillus	0.401118	0.500666	0.0678571		0	0	0	0	0.000711389	0.00213417	0	11746	0	0	12918	0	0	6822	0	0	8184	0	0	9924	0	0	10582	0	0	12198	0	0	11289	0	0	8352	0	0	10898	0	0	7553	0	0	8847
Firmicutes	Clostridia	Clostridiales	Family XI Incertae Sedis	Tissierella	0.401118	0.562223	0.0678571		0	0	0	0	0.000711389	0.00213417	0	11746	0	0	12918	0	0	6822	0	0	8184	0	0	9924	0	0	10582	0	0	12198	0	0	11289	0	0	8352	0	0	10898	0	0	7553	0	0	8847
Proteobacteria	Gammaproteobacteria	Enterobacteriales	Enterobacteriaceae	Salmonella	0.401118	0.581281	0.0678571		0	0	0	0	0.000711389	0.00213417	0	11746	0	0	12918	0	0	6822	0	0	8184	0	0	9924	0	0	10582	0	0	12198	0	0	11289	0	0	8352	0	0	10898	0	0	7553	0	0	8847
Firmicutes	Bacilli	Bacillales	Bacillaceae	Geobacillus	0.401118	0.629277	0.0678571		0	0	0	0	0.000711389	0.00213417	0	11746	0	0	12918	0	0	6822	0	0	8184	0	0	9924	0	0	10582	0	0	12198	0	0	11289	0	0	8352	0	0	10898	0	0	7553	0	0	8847
Firmicutes	Bacilli	Bacillales	Bacillaceae	Bacillus	0.562131	0.64513	0.043342		0.00111962	0.00316676	0	0	0.000711389	0.00213417	0	11746	0	0	12918	0	0	6822	0	0	8184	0	1	9924	0.0100766	0	10582	0	0	12198	0	0	11289	0	0	8352	0	0	10898	0	0	7553	0	0	8847
Proteobacteria	Alphaproteobacteria	Rhizobiales	Bradyrhizobiaceae	Bradyrhizobium	0.401118	0.527624	0.0678571		0	0	0	0	0.000690417	0.00207125	0	11746	0	0	12918	0	0	6822	0	0	8184	0	0	9924	0	0	10582	0	0	12198	0	0	11289	0	0	8352	0	0	10898	0	0	7553	0	0	8847
Firmicutes	Clostridia	Clostridiales	Lachnospiraceae	Anaerostipes	0.401118	0.540088	0.0678571		0	0	0	0	0.000690417	0.00207125	0	11746	0	0	12918	0	0	6822	0	0	8184	0	0	9924	0	0	10582	0	0	12198	0	0	11289	0	0	8352	0	0	10898	0	0	7553	0	0	8847
Actinobacteria	Actinobacteria	Actinomycetales	Microbacteriaceae	Frondihabitans	0.401118	0.557652	0.0678571		0	0	0	0	0.000690417	0.00207125	0	11746	0	0	12918	0	0	6822	0	0	8184	0	0	9924	0	0	10582	0	0	12198	0	0	11289	0	0	8352	0	0	10898	0	0	7553	0	0	8847
Firmicutes	Clostridia	Clostridiales	Lachnospiraceae	Shuttleworthia	0.0502785	0.1954	0.205477		0.0142786	0.0108996	0.019191	0.0256468	0	0	1	11746	0.00851354	2	12918	0.0154823	0	6822	0	2	8184	0.0244379	0	9924	0	2	10582	0.0189	2	12198	0.0163961	1	11289	0.00885818	3	8352	0.0359195	7	10898	0.064232	0	7553	0	0	8847
Actinobacteria	Actinobacteria	Actinomycetales	Corynebacteriaceae	Corynebacterium	0.0698966	0.249007	0.185086		0.0086753	0.0121664	0.00265513	0.00546294	0	0	0	11746	0	3	12918	0.0232234	0	6822	0	0	8184	0	1	9924	0.0100766	0	10582	0	0	12198	0	1	11289	0.00885818	3	8352	0.0359195	0	10898	0	0	7553	0	0	8847
Fibrobacteria	Unclassified	Fibrobacterales	Fibrobacteraceae	Fibrobacter	0.0977123	0.321323	0.163812		0.00184437	0.00346053	0	0	0	0	0	11746	0	1	12918	0.00774114	0	6822	0	0	8184	0	0	9924	0	0	10582	0	0	12198	0	1	11289	0.00885818	0	8352	0	0	10898	0	0	7553	0	0	8847
Firmicutes	Clostridia	Clostridiales	Eubacteriaceae	Acetobacterium	0.0969066	0.324922	0.164345		0.00189514	0.00354889	0	0	0	0	0	11746	0	0	12918	0	0	6822	0	0	8184	0	0	9924	0	0	10582	0	1	12198	0.00819807	1	11289	0.00885818	0	8352	0	0	10898	0	0	7553	0	0	8847
Firmicutes	Clostridia	Clostridiales	Veillonellaceae	Selenomonas	0.101085	0.326143	0.161627		0.00197975	0.00374445	0	0	0	0	0	11746	0	1	12918	0.00774114	0	6822	0	0	8184	0	1	9924	0.0100766	0	10582	0	0	12198	0	0	11289	0	0	8352	0	0	10898	0	0	7553	0	0	8847
Firmicutes	Clostridia	Clostridiales	Lachnospiraceae	Caldicoprobacter	0.105675	0.328553	0.158758		0.00274834	0.00525386	0	0	0	0	0	11746	0	0	12918	0	1	6822	0.0146585	0	8184	0	1	9924	0.0100766	0	10582	0	0	12198	0	0	11289	0	0	8352	0	0	10898	0	0	7553	0	0	8847
Proteobacteria	Alphaproteobacteria	Rhizobiales	Brucellaceae	Ochrobactrum	0.144001	0.373094	0.138493		0.0124384	0.0140868	0.011619	0.0202721	0	0	0	11746	0	5	12918	0.0387057	0	6822	0	3	8184	0.0366569	1	9924	0.0100766	1	10582	0.00945001	1	12198	0.00819807	1	11289	0.00885818	0	8352	0	0	10898	0	0	7553	0	1	8847
Firmicutes	Erysipelotrichi	Erysipelotrichales	Erysipelotrichaceae	Solobacterium	0.148026	0.377797	0.136664		0	0	0.00276747	0.0056302	0	0	0	11746	0	0	12918	0	0	6822	0	0	8184	0	0	9924	0	0	10582	0	0	12198	0	0	11289	0	0	8352	0	0	10898	0	0	7553	0	0	8847
Bacteroidetes	Flavobacteria	Flavobacteriales	Cryomorphaceae	Crocinitomix	0.128144	0.377805	0.14619		0.0185403	0.0357156	0.00132398	0.00397193	0	0	0	11746	0	2	12918	0.0154823	8	6822	0.117268	0	8184	0	0	9924	0	0	10582	0	2	12198	0.0163961	2	11289	0.0177164	0	8352	0	0	10898	0	1	7553	0.0132398	0	8847
Firmicutes	Clostridia	Clostridiales	Family XI Incertae Sedis	Peptoniphilus	0.140452	0.381227	0.140145		0	0	0.0019584	0.00392647	0	0	0	11746	0	0	12918	0	0	6822	0	0	8184	0	0	9924	0	0	10582	0	0	12198	0	0	11289	0	0	8352	0	1	10898	0.009176	0	7553	0	0	8847
Firmicutes	Bacilli	Bacillales	Bacillaceae	Anoxybacillus	0.401118	0.504347	0.0678571		0	0	0.0010408	0.0031224	0	0	0	11746	0	0	12918	0	0	6822	0	0	8184	0	0	9924	0	0	10582	0	0	12198	0	0	11289	0	0	8352	0	0	10898	0	0	7553	0	0	8847
Bacteroidetes	Bacteroidia	Bacteroidales	Marinilabiaceae	Marinilabilia	0.401118	0.531715	0.0678571		0	0	0.00230627	0.00691882	0	0	0	11746	0	0	12918	0	0	6822	0	0	8184	0	0	9924	0	0	10582	0	0	12198	0	0	11289	0	0	8352	0	0	10898	0	0	7553	0	0	8847
Proteobacteria	Gammaproteobacteria	Oceanospirillales	Oceanospirillaceae	Pseudospirillum	0.401118	0.576397	0.0678571		0	0	0.0012747	0.00382409	0	0	0	11746	0	0	12918	0	0	6822	0	0	8184	0	0	9924	0	0	10582	0	0	12198	0	0	11289	0	0	8352	0	0	10898	0	0	7553	0	0	8847
Firmicutes	Clostridia	Clostridiales	Syntrophomonadaceae	Dethiobacter	0.401118	0.586249	0.0678571		0	0	0.0012747	0.00382409	0	0	0	11746	0	0	12918	0	0	6822	0	0	8184	0	0	9924	0	0	10582	0	0	12198	0	0	11289	0	0	8352	0	0	10898	0	0	7553	0	0	8847
Firmicutes	Clostridia	Clostridiales	Eubacteriaceae	Eubacterium	0.401118	0.591303	0.0678571		0	0	0.00113033	0.00339098	0	0	0	11746	0	0	12918	0	0	6822	0	0	8184	0	0	9924	0	0	10582	0	0	12198	0	0	11289	0	0	8352	0	0	10898	0	0	7553	0	1	8847
Actinobacteria	Actinobacteria	Actinomycetales	Microbacteriaceae	Leifsonia	0.3413	0.601674	0.0793651		0.000984242	0.00278386	0	0	0	0	0	11746	0	0	12918	0	0	6822	0	0	8184	0	0	9924	0	0	10582	0	0	12198	0	1	11289	0.00885818	0	8352	0	0	10898	0	0	7553	0	0	8847
Actinobacteria	Actinobacteria	Actinomycetales	Micrococcaceae	Micrococcus	0.401118	0.607002	0.0678571		0	0	0.00132398	0.00397193	0	0	0	11746	0	0	12918	0	0	6822	0	0	8184	0	0	9924	0	0	10582	0	0	12198	0	0	11289	0	0	8352	0	0	10898	0	1	7553	0.0132398	0	8847
Proteobacteria	Alphaproteobacteria	Caulobacterales	Caulobacteraceae	Brevundimonas	0.3413	0.607941	0.0793651		0.000945949	0.00267555	0	0	0	0	1	11746	0.00851354	0	12918	0	0	6822	0	0	8184	0	0	9924	0	0	10582	0	0	12198	0	0	11289	0	0	8352	0	0	10898	0	0	7553	0	0	8847
Firmicutes	Clostridia	Clostridiales	Peptococcaceae	Desulfitibacter	0.401118	0.612421	0.0678571		0	0	0.000916674	0.00275002	0	0	0	11746	0	0	12918	0	0	6822	0	0	8184	0	0	9924	0	0	10582	0	0	12198	0	0	11289	0	0	8352	0	0	10898	0	0	7553	0	0	8847
Firmicutes	Clostridia	Clostridiales	Clostridiaceae	Caminicella	0.3413	0.614341	0.0793651		0.00111962	0.00316676	0	0	0	0	0	11746	0	0	12918	0	0	6822	0	0	8184	0	1	9924	0.0100766	0	10582	0	0	12198	0	0	11289	0	0	8352	0	0	10898	0	0	7553	0	0	8847
Firmicutes	Clostridia	Clostridiales	Peptococcaceae	Desulfurispora	0.3413	0.620876	0.0793651		0.00111962	0.00316676	0	0	0	0	0	11746	0	0	12918	0	0	6822	0	0	8184	0	1	9924	0.0100766	0	10582	0	0	12198	0	0	11289	0	0	8352	0	0	10898	0	0	7553	0	0	8847
Firmicutes	Clostridia	Clostridiales	Ruminococcaceae	Sporobacter	0.3413	0.627552	0.0793651		0.000984242	0.00278386	0	0	0	0	0	11746	0	0	12918	0	0	6822	0	0	8184	0	0	9924	0	0	10582	0	0	12198	0	1	11289	0.00885818	0	8352	0	0	10898	0	0	7553	0	0	8847
Actinobacteria	Actinobacteria	Actinomycetales	Micrococcaceae	Arthrobacter	0.373947	0.633119	0.0728729		0.00133035	0.00376281	0.00253193	0.00529811	0	0	0	11746	0	0	12918	0	0	6822	0	0	8184	0	0	9924	0	0	10582	0	0	12198	0	0	11289	0	1	8352	0.0119732	1	10898	0.009176	0	7553	0	0	8847
Firmicutes	Clostridia	Clostridiales	Syntrophomonadaceae	Syntrophomonas	0.3413	0.634374	0.0793651		0.000910896	0.0025764	0	0	0	0	0	11746	0	0	12918	0	0	6822	0	0	8184	0	0	9924	0	0	10582	0	1	12198	0.00819807	0	11289	0	0	8352	0	0	10898	0	0	7553	0	0	8847
Actinobacteria	Actinobacteria	Actinomycetales	Streptomycetaceae	Streptomyces	0.401118	0.641039	0.0678571		0	0	0.00105031	0.00315093	0	0	0	11746	0	0	12918	0	0	6822	0	0	8184	0	0	9924	0	0	10582	0	0	12198	0	0	11289	0	0	8352	0	0	10898	0	0	7553	0	0	8847
Firmicutes	Clostridia	Clostridiales	Syntrophomonadaceae	Candidatus Contubernalis	0.3413	0.641345	0.0793651		0.000945949	0.00267555	0	0	0	0	1	11746	0.00851354	0	12918	0	0	6822	0	0	8184	0	0	9924	0	0	10582	0	0	12198	0	0	11289	0	0	8352	0	0	10898	0	0	7553	0	0	8847
Synergistetes	Synergistia	Synergistales	Synergistaceae	Cloacibacillus	0.3413	0.648471	0.0793651		0.00111962	0.00316676	0	0	0	0	0	11746	0	0	12918	0	0	6822	0	0	8184	0	1	9924	0.0100766	0	10582	0	0	12198	0	0	11289	0	0	8352	0	0	10898	0	0	7553	0	0	8847
Proteobacteria	Betaproteobacteria	Burkholderiales	Alcaligenaceae	Sutterella	0.553896	0.648741	0.0444273		0.00135766	0.00384005	0.00275002	0.00825007	0	0	0	11746	0	0	12918	0	0	6822	0	1	8184	0.012219	0	9924	0	0	10582	0	0	12198	0	0	11289	0	0	8352	0	0	10898	0	0	7553	0	0	8847
Proteobacteria	Alphaproteobacteria	Sphingomonadales	Erythrobacteraceae	Erythrobacter	0.401118	0.653249	0.0678571		0	0	0.0010408	0.0031224	0	0	0	11746	0	0	12918	0	0	6822	0	0	8184	0	0	9924	0	0	10582	0	0	12198	0	0	11289	0	0	8352	0	0	10898	0	0	7553	0	0	8847
Firmicutes	Clostridia	Clostridiales	Veillonellaceae	Phascolarctobacterium	0.317226	0.653562	0.0845308		0.00219048	0.00421767	0.00172384	0.00345637	0	0	0	11746	0	1	12918	0.00774114	0	6822	0	0	8184	0	0	9924	0	0	10582	0	0	12198	0	0	11289	0	1	8352	0.0119732	0	10898	0	0	7553	0	0	8847
Actinobacteria	Actinobacteria	Rubrobacterales	Rubrobacteraceae	Rubrobacter	0.3413	0.655757	0.0793651		0.00105	0.00296985	0	0	0	0	0	11746	0	0	12918	0	0	6822	0	0	8184	0	0	9924	0	1	10582	0.00945001	0	12198	0	0	11289	0	0	8352	0	0	10898	0	0	7553	0	0	8847
Firmicutes	Clostridia	Clostridiales	Family XII Incertae Sedis	Fusibacter	0.595178	0.656616	0.0391289		0.000860126	0.0024328	0.00105031	0.00315093	0	0	0	11746	0	1	12918	0.00774114	0	6822	0	0	8184	0	0	9924	0	0	10582	0	0	12198	0	0	11289	0	0	8352	0	0	10898	0	0	7553	0	0	8847
Firmicutes	Clostridia	Clostridiales	Family XII Incertae Sedis	Guggenheimella	0.3413	0.663209	0.0793651		0.000860126	0.0024328	0	0	0	0	0	11746	0	1	12918	0.00774114	0	6822	0	0	8184	0	0	9924	0	0	10582	0	0	12198	0	0	11289	0	0	8352	0	0	10898	0	0	7553	0	0	8847
Actinobacteria	Actinobacteria	Bifidobacteriales	Bifidobacteriaceae	Bifidobacterium	0.3413	0.670832	0.0793651		0.00135766	0.00384005	0	0	0	0	0	11746	0	0	12918	0	0	6822	0	1	8184	0.012219	0	9924	0	0	10582	0	0	12198	0	0	11289	0	0	8352	0	0	10898	0	0	7553	0	0	8847
Proteobacteria	Alphaproteobacteria	Rickettsiales	Holosporaceae	Candidatus Captivus	0.3413	0.678632	0.0793651		0.00105	0.00296985	0	0	0	0	0	11746	0	0	12918	0	0	6822	0	0	8184	0	0	9924	0	1	10582	0.00945001	0	12198	0	0	11289	0	0	8352	0	0	10898	0	0	7553	0	0	8847
Proteobacteria	Alphaproteobacteria	Rhizobiales	Hyphomicrobiaceae	Prosthecomicrobium	1	1	-1	degenerate case: failed to calculate p-value	0	0	0	0	0	0	0	11746	0	0	12918	0	0	6822	0	0	8184	0	0	9924	0	0	10582	0	0	12198	0	0	11289	0	0	8352	0	0	10898	0	0	7553	0	0	8847
Highest counts in ERE
phylum	class	order	family	genus	p-values	p-values (corrected)	Effect size	Note	Group A: mean rel. freq. (%)	Group A: std. dev. (%)	Group C: mean rel. freq. (%)	Group C: std. dev. (%)	Group E: mean rel. freq. (%)	Group E: std. dev. (%)
Bacteroidetes	Bacteroidia	Bacteroidales	Bacteroidaceae	Bacteroides	5.15061e-10	8.80754e-08	0.807013		0.182015	0.204739	0.400527	0.306434	12.54	4.83302
Verrucomicrobia	Verrucomicrobiae	Verrucomicrobiales	Verrucomicrobiaceae	Akkermansia	0.000828886	0.0128854	0.420623		0.83887	0.915493	2.4008	1.9415	8.43115	6.1994
Proteobacteria	Gammaproteobacteria	Enterobacteriales	Enterobacteriaceae	Escherichia	0.00127252	0.0167385	0.4012		0	0	0.00733846	0.0100156	8.31827	8.22185
Bacteroidetes	Bacteroidia	Bacteroidales	Rikenellaceae	Rikenella	0.00139399	0.0170266	0.396986		0.700687	0.941374	0.731883	0.56257	3.42442	2.48616
Firmicutes	Clostridia	Clostridiales	Ruminococcaceae	Ruminococcus	0.0107779	0.0767928	0.294241		3.94161	1.40093	4.01706	2.20088	1.67827	1.31585
Firmicutes	Bacilli	Bacillales	Planococcaceae	Lysinibacillus	0.00676926	0.0551211	0.319045		0.0018919	0.00535109	0	0	1.00179	1.18357
Firmicutes	Clostridia	Clostridiales	Clostridiaceae	Clostridium	4.25862e-05	0.00242742	0.538905		0.0434646	0.0275187	0.0420571	0.016214	0.63064	0.439108
Bacteroidetes	Bacteroidia	Bacteroidales	Porphyromonadaceae	Parabacteroides	0.000910376	0.0129729	0.416429		0.0630167	0.0699216	0.220669	0.262472	0.56389	0.321792
Proteobacteria	Gammaproteobacteria	Enterobacteriales	Enterobacteriaceae	Enterobacter	0.000388407	0.0083022	0.45344		0	0	0	0	0.415943	0.369632
Bacteroidetes	Bacteroidia	Bacteroidales	Porphyromonadaceae	Odoribacter	0.0019511	0.0222425	0.381186		0.00253961	0.00498923	0.0124859	0.015841	0.16267	0.159127
Firmicutes	Clostridia	Clostridiales	Lachnospiraceae	Blautia	0.0002975	0.0072675	0.464537		0.400617	0.104767	0.306965	0.140099	0.156533	0.0627584
Firmicutes	Clostridia	Clostridiales	Lachnospiraceae	Cellulosilyticum	0.000160653	0.00457861	0.489324		0	0	0	0	0.0883419	0.0730497
Firmicutes	Clostridia	Clostridiales	Lachnospiraceae	Roseburia	0.0107551	0.0799616	0.294356		0.821328	0.817771	0.471628	0.191787	0.0718287	0.0487671
Highest counts in Control
phylum	class	order	family	genus	p-values	p-values (corrected)	Effect size	Note	Group A: mean rel. freq. (%)	Group A: std. dev. (%)	Group C: mean rel. freq. (%)	Group C: std. dev. (%)	Group E: mean rel. freq. (%)	Group E: std. dev. (%)
Firmicutes	Clostridia	Clostridiales	Ruminococcaceae	Ruminococcus	0.0107779	0.0767928	0.294241		3.94161	1.40093	4.01706	2.20088	1.67827	1.31585
Verrucomicrobia	Verrucomicrobiae	Verrucomicrobiales	Verrucomicrobiaceae	Akkermansia	0.000828886	0.0128854	0.420623		0.83887	0.915493	2.4008	1.9415	8.43115	6.1994
Bacteroidetes	Bacteroidia	Bacteroidales	Rikenellaceae	Rikenella	0.00139399	0.0170266	0.396986		0.700687	0.941374	0.731883	0.56257	3.42442	2.48616
Firmicutes	Clostridia	Clostridiales	Ruminococcaceae	Papillibacter	1.25992e-05	0.00107723	0.580141		0.360156	0.162053	0.654269	0.316848	0.0601769	0.0607683
Firmicutes	Clostridia	Clostridiales	Lachnospiraceae	Roseburia	0.0107551	0.0799616	0.294356		0.821328	0.817771	0.471628	0.191787	0.0718287	0.0487671
Bacteroidetes	Bacteroidia	Bacteroidales	Bacteroidaceae	Bacteroides	5.15061e-10	8.80754e-08	0.807013		0.182015	0.204739	0.400527	0.306434	12.54	4.83302
Firmicutes	Clostridia	Clostridiales	Lachnospiraceae	Blautia	0.0002975	0.0072675	0.464537		0.400617	0.104767	0.306965	0.140099	0.156533	0.0627584
Firmicutes	Clostridia	Clostridiales	Ruminococcaceae	Faecalibacterium	0.0285824	0.152737	0.239256		0.373287	0.307618	0.293124	0.125383	0.115107	0.0772966
Bacteroidetes	Bacteroidia	Bacteroidales	Porphyromonadaceae	Barnesiella	0.185476	0.446709	0.121555		0.146441	0.197587	0.260638	0.166433	0.369232	0.327291
Proteobacteria	Betaproteobacteria	Burkholderiales	Alcaligenaceae	Parasutterella	0.000131887	0.00563818	0.497016		0.258947	0.126462	0.227376	0.101073	0.0483121	0.028769
Bacteroidetes	Bacteroidia	Bacteroidales	Porphyromonadaceae	Parabacteroides	0.000910376	0.0129729	0.416429		0.0630167	0.0699216	0.220669	0.262472	0.56389	0.321792
[truncated: 52 more columns]
